# Supplementary material for: Birthweight: EN-BIRTH multi-country validation study
Source: BMC Pregnancy Childbirth. 2021 Mar 26;21(Suppl 1):240. doi: 10.1186/s12884-020-03355-3 (PMC7995711; doi:10.1186/s12884-020-03355-3)
Supplement: Supplementary file 5 — Additional file 5. EN-BIRTH implausible birthweights. [file 12884_2020_3355_MOESM5_ESM.xlsx]

## Sheet: 5. Implausible Weights
Supplement: Every Newborn BIRTH multi-country validation study: informing measurement of coverage and quality of maternal and newborn care
Birthweight: EN-BIRTH multi-country validation study
Additional File 5. Implausible birthweights in EN-BIRTH observer-assessed, survey-reported, and register-recorded labour and delivery data.
Overview
	Observation	Survey	Register
Implausible (n)	23	15	6
Total (n)	22446	18117	20791
% of data subset	0.00102532	0.000827997	0.000288614
Register total n includes birthweights from original Bangladesh registers.
Implausible observed birth weights
Observed weight (g)	Register recorded weight (g)	Survey reported weight (g)	Facility	Scale Type
300	Not recorded	3000	Kushtia District Hospital	Analogue
300	Not recorded	3000	Kushtia District Hospital	Analogue
300	3000	3000	Pokhara Academy Sciences	Analogue
300	3900	3900	Pokhara Academy Sciences	Analogue
300	3000	3000	Temeke Municipal Hospital	Analogue
300	3000	3000	Temeke Municipal Hospital	Analogue
300	3000	.	Temeke Municipal Hospital	Analogue
300	3000	.	Temeke Municipal Hospital	Analogue
300	3000	3000	Temeke Municipal Hospital	Analogue
300	3100	3000	Temeke Municipal Hospital	Analogue
300	3000	3000	Temeke Municipal Hospital	Analogue
300	3000	3000	Temeke Municipal Hospital	Analogue
300	3000	.	Temeke Municipal Hospital	Analogue
300	3000	3000	Temeke Municipal Hospital	Analogue
300	3000	3000	Temeke Municipal Hospital	Analogue
300	3100	3500	Muhimbili National Hospital	Analogue
300	3000	3000	Muhimbili National Hospital	Analogue
300	800	Don't know/remember	Muhimbili National Hospital	Analogue
6300	6300	6300	Muhimbili National Hospital	Analogue
7300	3000	3400	Kushtia District Hospital	Analogue
8000	800	8000	Muhimbili National Hospital	Analogue
8000	Not recorded	8000	Muhimbili National Hospital	Analogue
9000	.	.	Kushtia District Hospital	Analogue
Implausible survey reported birth weights
Survey reported weight (g)	Observed weight (g)	Register recorded weight (g)	Facility	Scale Type
225	2750	2750	Pokhara Academy Sciences	Analogue
300	3000	Not recorded	Kushtia District Hospital	Analogue
325	3250	3250	Pokhara Academy Sciences	Analogue
6298	2980	2980	Azimpur MCHTI Hospital	Digital-Electronic
6300	6300	6300	Muhimbili National Hospital	Analogue
7500	2500	Not recorded	Kushtia District Hospital	Analogue
8000	500	400	Kushtia District Hospital	Analogue
8000	800	800	Kushtia District Hospital	Analogue
8000	800	800	Kushtia District Hospital	Analogue
8000	8000	800	Muhimbili National Hospital	Analogue
8000	8000	Not recorded	Muhimbili National Hospital	Analogue
8000	800	800	Muhimbili National Hospital	Analogue
9000	900	9000	Muhimbili National Hospital	Analogue
9000	900	1000	Muhimbili National Hospital	Analogue
9000	.	Not recorded	Muhimbili National Hospital	.
Implausible register recorded birth weights
Register recorded weight (g)	Observed weight (g)	Survey reported weight (g)	Facility	Scale Type
6300	6300	6300	Muhimbili National Hospital	Analogue
8000	800	.	Pokhara Academy Sciences	Analogue
9000	900	.	Muhimbili National Hospital	Analogue
9000	900	9000	Muhimbili National Hospital	Analogue
9000	900	.	Muhimbili National Hospital	Analogue
9500	1000	950	Muhimbili National Hospital	Analogue
"." denotes missing data.
