# Supplementary material for: Birthweight: EN-BIRTH multi-country validation study
Source: BMC Pregnancy Childbirth. 2021 Mar 26;21(Suppl 1):240. doi: 10.1186/s12884-020-03355-3 (PMC7995711; doi:10.1186/s12884-020-03355-3)
Supplement: Supplementary file 6 — Additional file 6. Comparison of original vs. revised Bangladesh registers in EN-BIRTH. [file 12884_2020_3355_MOESM6_ESM.xlsx]

## Sheet: 6. BD register changes
Supplement: Every Newborn BIRTH multi-country validation study: informing measurement of coverage and quality of maternal and newborn care
Birthweight: EN-BIRTH multi-country validation study
Additional File 6. EN-BIRTH study original Bangladeshi registers compared to revised registers
		Azimpur		Kushtia
a) Register design and data quality (measurement gap heat mapped for accuracy according to WHO Data Quality Review cut-offs)		Tertiary		District
		Original register	Revised register	Original register	Revised register		Key
Register design: Type of column allotted for birth weight		specific	specific	specific	specific		>20%	Poor
Completeness	Birth weight recorded in register %	57.3746	98.4	43.8202	85.2		16-20%	Moderate
External Consistency	Indicator: Observed "True" coverage (%)	0.9853	0.995	0.9236	0.971		11-15%	Good
	Indicator: Measured coverage - register recorded (%)	0.5737	0.984	0.4382	0.85		6-10%	Very Good
	Measurement gap: Register recorded and "true" observed (%)	-0.4116	-0.011	-0.4854	-0.121		0-5%	Excellent
Column heading		Weight	Weight (grams)	Weight (kg)	Weight (grams)
Data format if birth weight recorded		# kg #.# k #.# kg #.## kg	#.# kg	#.# kg	#.# kg
Data format if birth weight not recorded		blank	blank	blank	blank
b) Register weighing coverage
