# Supplementary material for: Birthweight: EN-BIRTH multi-country validation study
Source: BMC Pregnancy Childbirth. 2021 Mar 26;21(Suppl 1):240. doi: 10.1186/s12884-020-03355-3 (PMC7995711; doi:10.1186/s12884-020-03355-3)
Supplement: Supplementary file 8 — Additional file 8. Labour ward register data extraction completeness comparison pre-study and during-study for EN-BIRTH. [file 12884_2020_3355_MOESM8_ESM.xlsx]

## Sheet: 8. Before-after
Supplement: Every Newborn BIRTH multi-country validation study: informing measurement of coverage and quality of maternal and newborn care
Birthweight: EN-BIRTH multi-country validation study
Additional file 8. Labour Ward Register data extraction completeness comparison pre-study and during-study, EN-BIRTH study
		Bangladesh			Bangladesh			Nepal			Tanzania			Tanzania
		Azimpur Tertiary			Kushtia District			Pokhara Tertiary			Temeke District			Muhimbili Tertiary
		pre-study	during study	difference	pre-study	during study	difference	pre-study	during study	difference	pre-study	during study	difference	pre-study	during study	difference
	L&D Register Data Extraction Form	% Complete (95% CI)	% Complete (95% CI)	during study - pre study	% Complete (95% CI)	% Complete (95% CI)	during study - pre study	% Complete (95% CI)	% Complete (95% CI)	during study - pre study	% Complete (95% CI)	% Complete (95% CI)	during study - pre study	% Complete (95% CI)	% Complete (95% CI)	during study - pre study
	Birthweight	99.36 (99.08, 99.55)	98.39 (97.77, 98.87)	-0.97	66.07 (64.16, 67.92)	85.23 (83.63, 86.73)	19.16	99.59 (99.43, 99.71)	98.14 (97.8, 98.45)	-1.45	100	98.66 (98.35, 98.93)	-1.34	99.78 (99.43, 99.92)	98.25 (97.77, 98.65)	-1.53
