# Supplementary material for: Birthweight: EN-BIRTH multi-country validation study
Source: BMC Pregnancy Childbirth. 2021 Mar 26;21(Suppl 1):240. doi: 10.1186/s12884-020-03355-3 (PMC7995711; doi:10.1186/s12884-020-03355-3)
Supplement: Supplementary file 10 — Additional file 10. Weighing coverage and LBW prevalence in EN-BIRTH study (table). [file 12884_2020_3355_MOESM10_ESM.xlsx]

## Sheet: 10. Coverage table
Supplement: Every Newborn BIRTH multi-country validation study: informing measurement of coverage and quality of maternal and newborn care
Birthweight: EN-BIRTH multi-country validation study
Additional File 10. Weighing coverage and LBW prevalence, EN-BIRTH study (table)
	a) disaggregated weighing coverage rates
		Bangladesh						Nepal			Tanzania						Pooled
		Azimpur			Kushtia			Pokhara			TZ - Temeke			TZ - Muhimbili
		Tertiary			District			Tertiary			District			Tertiary
			95% CI			95% CI			95% CI			95% CI			95% CI			95% CI
Total births	Observation	0.994833	0.991492	0.997105	0.97075	0.963127	0.977172	0.998074	0.99677	0.998947	0.984214	0.980939	0.987058	0.983769	0.979112	0.987622	0.988362	0.976916	0.995985
	Survey	0.928243	0.918106	0.937483	0.92487	0.913372	0.935279	0.977934	0.97417	0.981282	0.895741	0.887486	0.903586	0.967061	0.959621	0.973466	0.942654	0.902418	0.972737
	Register	0.983864	0.97773	0.988673	0.849928	0.833843	0.865019	0.980426	0.976874	0.983564	0.985247	0.982032	0.988021	0.981137	0.976188	0.985295	0.966247	0.931533	0.989097
Vaginal births	Observation	0.983073	0.971228	0.990957	0.96361	0.952303	0.972872	0.998069	0.996629	0.999002	0.985077	0.981749	0.987939	0.98713	0.980193	0.992121	0.985751	0.971421	0.995256
	Survey	0.906417	0.883243	0.926321	0.935698	0.921286	0.94818	0.977183	0.973017	0.980862	0.898929	0.890518	0.9069	0.953721	0.939597	0.965351	0.938118	0.892057	0.972081
	Register	0.985816	0.972243	0.993857	0.88109	0.861516	0.898791	0.990514	0.987727	0.992808	0.986544	0.983325	0.989284	0.991145	0.985187	0.995151	0.975292	0.948207	0.992703
C-sections	Observation	0.999063	0.996619	0.999886	0.980711	0.970041	0.988348	0.998104	0.993169	0.99977	0.972917	0.954132	0.985502	0.981241	0.974444	0.986627	0.989531	0.975561	0.997855
	Survey	0.936058	0.924675	0.946191	0.909657	0.889756	0.927008	0.984802	0.975058	0.99147	0.840125	0.79521	0.878587	0.97723	0.968614	0.984002	0.940079	0.895765	0.972841
	Register	0.983794	0.976507	0.989293	0.806452	0.77857	0.832234	0.911565	0.890857	0.929469	0.971983	0.952566	0.984999	0.974334	0.966562	0.980717	0.942174	0.877229	0.983938
Singletons	Observation	0.994746	0.991349	0.997057	0.971806	0.964138	0.978221	0.998036	0.996707	0.998926	0.984409	0.981087	0.987283	0.984122	0.97923	0.98812	0.988555	0.977433	0.995994
	Survey	0.928419	0.918252	0.937681	0.924736	0.913111	0.935251	0.97831	0.974527	0.981667	0.896905	0.888612	0.90478	0.967489	0.959856	0.974024	0.943068	0.902944	0.973029
	Register	0.983539	0.977283	0.988445	0.849851	0.833511	0.865168	0.981101	0.97757	0.98421	0.985519	0.982269	0.98831	0.98184	0.976686	0.986114	0.966594	0.931581	0.989477
Multiples	Observation	1	0.926027	1	0.94382	0.873747	0.981509	1	0.97381	1	0.978903	0.951456	0.993115	0.980556	0.960349	0.992147	0.986144	0.967117	0.997931
	Survey	0.904762	0.696226	0.988251	0.931818	0.813438	0.985712	0.952381	0.867082	0.99007	0.818182	0.721598	0.892352	0.96124	0.911866	0.987297	0.921752	0.855608	0.970449
	Register	1	0.91958	1	0.852459	0.738312	0.930248	0.942623	0.885352	0.976623	0.977376	0.947995	0.992614	0.974576	0.952288	0.98831	0.962635	0.924971	0.988572
Live births	Observation	0.99758	0.995019	0.999026	0.991316	0.986619	0.994688	0.998321	0.997069	0.999132	0.987677	0.984706	0.990202	0.988188	0.984009	0.99151	0.994016	0.988236	0.997897
	Survey	0.931181	0.921204	0.940252	0.95236	0.94272	0.960796	0.982782	0.979352	0.985777	0.903452	0.895387	0.91109	0.983638	0.977948	0.988183	0.956638	0.918239	0.983341
	Register	0.985162	0.979224	0.989765	0.872214	0.856862	0.886476	0.980914	0.977363	0.984041	0.985817	0.982614	0.988566	0.98389	0.97913	0.987808	0.970003	0.941161	0.989437
Stillbirths	Observation	0.272727	0.0602177	0.609743	0.125	0.0517645	0.240733	0.983333	0.941091	0.997975	0.823944	0.751173	0.882706	0.890244	0.832092	0.93364	0.674358	0.348437	0.929509
	Survey	0.1	0.00252858	0.445016	0.0428571	0.0089269	0.120179	0.679612	0.580426	0.768159	0.358025	0.254495	0.47227	0.594595	0.497251	0.686761	0.340244	0.105089	0.62446
	Register	0.666667	0.222778	0.956728	0.1	0.0375913	0.205058	0.965217	0.913335	0.990443	0.972789	0.931797	0.992537	0.932961	0.885825	0.964883	0.78476	0.438114	0.993732
	For total n by site, see *below
	b) disaggregated low birthweight prevalence
		Bangladesh						Nepal			Tanzania						Pooled
		Azimpur			Kushtia			Pokhara			TZ - Temeke			TZ - Muhimbili
		Tertiary			District			Tertiary			District			Tertiary
			95% CI			95% CI			95% CI			95% CI			95% CI			95% CI
Total births	Observation	0.122527	0.110768	0.135058	0.207033	0.190549	0.224275	0.124843	0.117276	0.132717	0.0764652	0.0701439	0.0831665	0.281162	0.266409	0.296276	0.155909	0.0932849	0.231038
	Survey	0.198397	0.182909	0.214595	0.181047	0.164873	0.198106	0.110565	0.103047	0.118433	0.0672626	0.0600964	0.0749995	0.220366	0.204298	0.237088	0.14345	0.0886866	0.208732
	Register	0.123462	0.109982	0.137957	0.210526	0.191728	0.230291	0.128069	0.120192	0.136268	0.0754863	0.0691682	0.0821896	0.280858	0.266199	0.295875	0.149271	0.0882512	0.222911
Vaginal births	Observation	0.0744681	0.0567396	0.0956162	0.22163	0.199426	0.245087	0.124816	0.116635	0.133357	0.0790338	0.0723765	0.0860979	0.308251	0.285059	0.332189	0.151784	0.0871922	0.230338
	Survey	0.10815	0.0851268	0.134871	0.207006	0.184908	0.230485	0.113887	0.105624	0.122561	0.0698225	0.0623191	0.077927	0.235235	0.209245	0.262796	0.134306	0.0824636	0.196397
	Register	0.0791367	0.0580873	0.104783	0.220244	0.195709	0.246332	0.129032	0.120615	0.137815	0.0790086	0.0723123	0.0861168	0.315252	0.292293	0.338906	0.148959	0.0849046	0.227117
C-sections	Observation	0.139568	0.125113	0.155023	0.18711	0.162933	0.213219	0.125	0.105575	0.146558	0.0410367	0.0248846	0.0633439	0.261212	0.242208	0.28091	0.143045	0.0843717	0.214008
	Survey	0.229526	0.210564	0.249346	0.143353	0.120668	0.168497	0.0943005	0.0766039	0.114516	0.0169492	0.00463689	0.0428256	0.208806	0.188483	0.230276	0.122713	0.068367	0.190063
	Register	0.138499	0.12213	0.156174	0.195714	0.166942	0.227077	0.121891	0.100074	0.146522	0.0288248	0.0154354	0.048787	0.25497	0.236045	0.274611	0.127213	0.0681523	0.201212
Singletons	Observation	0.112522	0.101118	0.124733	0.184763	0.168717	0.201656	0.112754	0.105453	0.120378	0.0578748	0.0522456	0.0639158	0.230841	0.21633	0.245847	0.133759	0.0796945	0.199178
	Survey	0.194915	0.179484	0.211071	0.171154	0.155199	0.188041	0.106049	0.0985878	0.113873	0.0613079	0.0544021	0.0688023	0.20042	0.184504	0.217077	0.13528	0.0830321	0.197865
	Register	0.110646	0.0976943	0.124669	0.191837	0.17345	0.211284	0.11678	0.109152	0.124745	0.0581377	0.0524685	0.0642227	0.231813	0.217384	0.246726	0.128816	0.0760631	0.192934
Multiples	Observation	0.73913	0.588681	0.857331	0.795181	0.692444	0.875919	0.75	0.668552	0.820238	0.592105	0.525267	0.656516	0.74212	0.692855	0.787224	0.72135	0.644308	0.792449
	Survey	0.705882	0.440417	0.896864	0.682927	0.519134	0.819151	0.754386	0.62239	0.858731	0.491803	0.361397	0.623032	0.623932	0.529644	0.711785	0.598615	0.487104	0.705392
	Register	0.75	0.59662	0.868073	0.826923	0.69672	0.917674	0.782609	0.696036	0.854103	0.578704	0.509839	0.645378	0.742029	0.692455	0.787394	0.692221	0.613242	0.766028
Live births	Observation	0.122655	0.110884	0.135198	0.205908	0.189434	0.223145	0.116889	0.109482	0.124614	0.0725719	0.0663503	0.0791841	0.261814	0.247115	0.276923	0.149232	0.0906177	0.219381
	Survey	0.198476	0.182983	0.21468	0.180359	0.164199	0.197408	0.107627	0.100105	0.115512	0.0672969	0.0601039	0.0750648	0.212034	0.195974	0.228788	0.141406	0.0878545	0.205181
	Register	0.123688	0.110184	0.138206	0.20954	0.190744	0.229309	0.120362	0.112623	0.128437	0.07083	0.0646277	0.0774315	0.259357	0.244732	0.274394	0.143282	0.0862458	0.211861
Stillbirths	Observation	0	0	0.707598	0.571429	0.184052	0.901012	0.630631	0.533813	0.720292	0.290598	0.210365	0.381745	0.755396	0.675314	0.824273	0.494415	0.242678	0.747451
	Survey	0	0	0.975	0.666667	0.0942993	0.991596	0.660377	0.517331	0.7848	0.0526316	0.00133163	0.260281	0.607843	0.461141	0.741556	0.30133	0.050488	0.616884
	Register	0	0	0.602365	0.5	0.118117	0.881883	0.603604	0.506344	0.695192	0.286713	0.21425	0.368242	0.724551	0.650198	0.790748	0.302259	0.0849308	0.575558
	For total n by site, see *below
	*Number of observations, survey responses, and register records by site
	Weighing coverage
			Azimpur	Kushtia	Pokhara	Temeke	Muhimbili	Total
	Observation	Baby weighed	2888	2290	7254	6609	3576	22617
		Baby not weighed	15	69	14	106	59	263
		Don't know/Not observed	11	28	58	86	63	246
		Missing	22	72	116	68	67	345
		Total	2936	2459	7442	6869	3765	23471
	Survey	Baby weighed	2626	2142	6692	5069	2613	19142
		Baby not weighed	12	50	14	54	31	161
		Don't know	191	124	137	536	58	1046
		Total	2829	2316	6843	5659	2702	20349
	Register	Baby weighed	2195	1767	6762	6478	3589	20791
		Not recorded	36	307	128	88	64	623
		Not readable	0	5	7	9	5	26
		Total	2231	2079	6897	6575	3658	21440
	Low birthweight prevalence
			Azimpur	Kushtia	Pokhara	Temeke	Muhimbili	Total
	Observation	LBW	353	471	895	501	997	3217
		Not LBW	2528	1804	6274	6051	2549	19206
		Total	2881	2275	7169	6552	3546	22423
	Survey	LBW	495	384	720	301	554	2454
		Not LBW	2000	1737	5792	4174	1960	15663
		Not informed by provider	25	4	3	371	24	427
		Don't know/remember	113	19	180	222	84	618
		Total	2633	2144	6695	5068	2622	19162
	Register	LBW	271	372	866	489	1008	3006
		Not LBW	1924	1395	5896	5989	2581	17785
		Not readable	0	5	7	9	5	26
		Not recorded	36	307	128	88	64	623
		Total	2231	2079	6897	6575	3658	21440
