# Supplementary material for: Birthweight: EN-BIRTH multi-country validation study
Source: BMC Pregnancy Childbirth. 2021 Mar 26;21(Suppl 1):240. doi: 10.1186/s12884-020-03355-3 (PMC7995711; doi:10.1186/s12884-020-03355-3)
Supplement: Supplementary file 12 — Additional file 12. EN-BIRTH study birthweight validation results. [file 12884_2020_3355_MOESM12_ESM.xlsx]

## Sheet: 12. Validation results
Supplement: Every Newborn BIRTH multi-country validation study: informing measurement of coverage and quality of maternal and newborn care
Birthweight: EN-BIRTH multi-country validation study
Additional file 12. EN-BIRTH study birthweight validation results, EN-BIRTH study (n=23,471 births)
Percent agreement was calculated as the sum of true positives and true negatives divided by the total number of newborns: (TP+TN)/n.
Baby weighed - Survey reported
	Bangladesh	#REF!	#REF!	#REF!	#REF!	#REF!	Nepal	#REF!	#REF!	Tanzania	#REF!	#REF!	#REF!	#REF!	#REF!	All sites
	Azimpur	#REF!	#REF!	Kushtia	#REF!	#REF!	Pokhara	#REF!	#REF!	TZ - Temeke	#REF!	#REF!	TZ - Muhimbili	#REF!	#REF!
	Tertiary	#REF!	#REF!	District	#REF!	#REF!	Regional	#REF!	#REF!	Regional	#REF!	#REF!	National	#REF!	#REF!
Baby weighed - Survey reported - All births		95% CI	#REF!		95% CI	#REF!		95% CI	#REF!		95% CI	#REF!		95% CI	#REF!	Pooled	95% CI	#REF!	Q	df	p-val.	i²	τ²
Observer coverage (%)	99.4833	(99.1 , 99.7)	#REF!	97.075	(96.3 , 97.7)	#REF!	99.8074	(99.7 , 99.9)	#REF!	98.4214	(98.1 , 98.7)	#REF!	98.3769	(97.9 , 98.8)	#REF!	98.8362	(97.7, 99.6)		176.9	4	0	0.977	0.01
Survey reported coverage (%)	92.8243	(91.8 , 93.7)	#REF!	92.487	(91.3 , 93.5)	#REF!	97.7934	(97.4 , 98.1)	#REF!	89.5741	(88.7 , 90.4)	#REF!	96.7061	(96 , 97.3)	#REF!	94.2654	(90.2, 97.3)		461.9	4	0	0.991	0.03
"Don't know" responses (%)	6.75	(5.9 ,7.7)		5.35	(4.5 ,6.3)	(4.5 ,6.3)	2	(1.7 ,2.4)	(1.7 ,2.4)	9.47	(8.7 ,10.3)	(8.7 ,10.3)	2.15	(1.7 ,2.8)	(1.7 ,2.8)	4.74848	(2.1, 8.4)		440.3	4	0	0.991	0.028
Current survey - Count "Don't know" as "no"	#REF!	#REF!	#REF!	#REF!	#REF!	#REF!	#REF!	#REF!	#REF!	#REF!	#REF!	#REF!	#REF!	#REF!	#REF!	#REF!	#REF!	#REF!
Sensitivity (%)	93.0985	(92.1 , 94)	#REF!	95.3791	(94.4 , 96.2)	#REF!	97.8911	(97.5 , 98.2)	#REF!	89.7612	(88.9 , 90.5)	#REF!	97.0769	(96.4 , 97.7)	#REF!	95.0139	(91.3, 97.8)		440.196	4	5.71759e-94	0.99091	0.0289319
Specificity (%)	57.1429	(28.9 , 82.3)	#REF!	84.6154	(73.5 , 92.4)	#REF!	25	(5.5 , 57.2)	#REF!	27.2727	(17 , 39.6)	#REF!	20.9302	(10 , 36)	#REF!	43.3345	(15.1, 74)		69.5619	4	2.80857e-14	0.9425	0.442027
Percent agreement all observed (%)	92.9204	(91.9 ,93.8)		95.0741	(94.1 ,95.9)		97.7605	(97.4 ,98.1)		89.024	(88.2 ,89.8)		95.8381	(95 ,96.6)		91.7998	(88.4, 94.7)		264.569	4	4.7233e-56	0.98488	0.0166207
Positive Predictive Value (%)	99.7713	99.5028	99.916	99.5318	99.1407	99.7753	99.8627	99.7395	99.9372	99.0419	98.7317	99.2928	98.6708	98.1475	99.0778	99.4333	99.3156	99.5353
Negative Predictive Value (%)	3.9604	1.72507	7.65416	34.8101	27.416	42.786	2.08333	0.431711	5.96752	3.08219	1.83672	4.82756	10.5882	4.95727	19.1504	7.92839	6.44665	9.62495
Inflation factor and "bias"	1.48677	moderate	#REF!	1.78134	large	#REF!	1.21651	low	#REF!	1.15768	low	#REF!	1.16805	low	#REF!	1.39601	moderate	#REF!
AUC and "accuracy"	0.751207	high	#REF!	0.899972	high	#REF!	0.614456	moderate	#REF!	0.58517	low	#REF!	0.590036	low	#REF!	0.705301	high	#REF!
	#REF!	#REF!	#REF!	#REF!	#REF!	#REF!	#REF!	#REF!	#REF!	#REF!	#REF!	#REF!	#REF!	#REF!	#REF!	#REF!	#REF!	#REF!
Consider only "yes" and "no" (exclude don't know)	#REF!	#REF!	#REF!	#REF!	#REF!	#REF!	#REF!	#REF!	#REF!	#REF!	#REF!	#REF!	#REF!	#REF!	#REF!	#REF!	#REF!	#REF!
Sensitivity (%)	99.6952	(99.4 , 99.9)	#REF!	99.5318	(99.1 , 99.8)	#REF!	99.817	(99.7 , 99.9)	#REF!	99.0815	(98.8 , 99.3)	#REF!	99.0581	(98.6 , 99.4)	#REF!	99.4852	(99.1, 99.8)		42.1632	4	1.54315e-08	0.90513	0.0026653
Specificity (%)	40	(12.2 , 73.8)	#REF!	75.6098	(59.7 , 87.6)	#REF!	10	(0.3 , 44.5)	#REF!	11.1111	(4.2 , 22.6)	#REF!	12.8205	(4.3 , 27.4)	#REF!	28.0695	(4.5, 60)		56.2946	4	1.73937e-11	0.92895	0.454193
Percent agreement all observed (%)	92.7788	(91.8 ,93.7)		94.0279	(93 ,95)		97.7307	(97.3 ,98.1)		88.8094	(88 ,89.6)		95.6867	(94.8 ,96.4)		91.4797	(88, 94.4)		263.698	4	7.28031e-56	0.98483	0.0165651
Positive Predictive Value (%)	99.7713	(99.5 , 99.9)	#REF!	99.5318	(99.1 , 99.8)	#REF!	99.8627	(99.7 , 99.9)	#REF!	99.0419	(98.7 , 99.3)	#REF!	98.6708	(98.1 , 99.1)	#REF!	99.4333	(99.3 , 99.5)	#REF!
Negative Predictive Value (%)	33.3333	(9.9 , 65.1)	#REF!	75.6098	(59.7 , 87.6)	#REF!	7.69231	(0.2 , 36)	#REF!	11.5385	(4.4 , 23.4)	#REF!	17.2414	(5.8 , 35.8)	#REF!	31.9728	(24.5 , 40.2)	#REF!
Inflation factor and "bias"	1.38304	moderate	#REF!	1.73381	large	#REF!	1.08727	low	#REF!	1.0909	low	#REF!	1.10759	low	#REF!	1.28692	moderate	#REF!
AUC and "accuracy"	0.698476	high	#REF!	0.875708	high	#REF!	0.549085	low	#REF!	0.550963	low	#REF!	0.559393	low	#REF!	0.649948	moderate	#REF!
Baby weighed - Survey reported - Vaginal births		95% CI	#REF!		95% CI	#REF!		95% CI	#REF!		95% CI	#REF!		95% CI	#REF!		95% CI	#REF!
Observer coverage (%)	98.3073	(97.1 , 99.1)	#REF!	96.361	(95.2 , 97.3)	#REF!	99.8069	(99.7 , 99.9)	#REF!	98.5077	(98.2 , 98.8)	#REF!	98.713	(98 , 99.2)	#REF!	98.5751	(97.1, 99.5)		140.44	4	2.27229e-29	0.972	0.0123508
Survey reported coverage (%)	90.6417	(88.3 , 92.6)	#REF!	93.5698	(92.1 , 94.8)	#REF!	97.7183	(97.3 , 98.1)	#REF!	89.8929	(89.1 , 90.7)	#REF!	95.3721	(94 , 96.5)	#REF!	93.8118	(89.2, 97.2)		349.806	4	1.93136e-74	0.98857	0.0353605
"Don't know" responses (%)	8.17	(6.5 ,10.5)		3.58	(2.8 ,4.8)		2.07	(1.8 ,2.5)		9.25	(8.5 ,10)		2.69	(1.9 ,3.8)		4.79575	(1.9, 8.8)		326.792	4	1.79402e-69	0.98776	0.0330072
Current survey - Count "Don't know" as "no"	#REF!	#REF!	#REF!	#REF!	#REF!	#REF!	#REF!	#REF!	#REF!	#REF!	#REF!	#REF!	#REF!	#REF!	#REF!	#REF!	#REF!	#REF!
Sensitivity (%)	91.7007	(89.5 , 93.6)	#REF!	97.0565	(96 , 97.9)	#REF!	97.825	(97.4 , 98.2)	#REF!	90.092	(89.2 , 90.9)	#REF!	95.7746	(94.4 , 96.9)	#REF!	94.8979	(90.5, 98)		354.6	4	1.78124e-75	0.98872	0.0366855
Specificity (%)	66.6667	(34.9 , 90.1)	#REF!	83.3333	(69.8 , 92.5)	#REF!	27.2727	(6 , 61)	#REF!	28.3333	(17.5 , 41.4)	#REF!	33.3333	(9.9 , 65.1)	#REF!	48.8329	(20.6, 77.4)		40.8632	4	2.86898e-08	0.90211	0.364548
Percent agreement all observed (%)	91.2985	(89 ,93.2)		96.5646	(95.4 ,97.5)		97.6912	(97.3 ,98.1)		89.3899	(88.5 ,90.2)		95.0789	(93.6 ,96.3)		92.1976	(87.1, 96.1)		360.706	4	8.55563e-77	0.98891	0.0360158
Positive Predictive Value (%)	99.41	(98.5 , 99.8)	#REF!	99.3656	(98.8 , 99.7)	#REF!	99.859	(99.7 , 99.9)	#REF!	99.0936	(98.8 , 99.3)	#REF!	99.2218	(98.5 , 99.7)	#REF!	99.4696	(99.3 , 99.6)	#REF!
Negative Predictive Value (%)	11.5942	(5.1 , 21.6)	#REF!	51.2821	(39.7 , 62.8)	#REF!	2.32558	(0.5 , 6.6)	#REF!	3.18352	(1.9 , 5)	#REF!	8.16327	(2.3 , 19.6)	#REF!	8.38184	(6.6 , 10.4)	#REF!
Inflation factor and "bias"	1.567	large	#REF!	1.78536	large	#REF!	1.23834	low	#REF!	1.17149	low	#REF!	1.27781	moderate	#REF!	1.4327	moderate	#REF!
AUC and "accuracy"	0.791837	high	#REF!	0.901949	high	#REF!	0.625488	moderate	#REF!	0.592127	low	#REF!	0.64554	moderate	#REF!	0.723844	high	#REF!
	#REF!	#REF!	#REF!	#REF!	#REF!	#REF!	#REF!	#REF!	#REF!	#REF!	#REF!	#REF!	#REF!	#REF!	#REF!	#REF!	#REF!	#REF!
Consider only "yes" and "no" (exclude don't know)	#REF!	#REF!	#REF!	#REF!	#REF!	#REF!	#REF!	#REF!	#REF!	#REF!	#REF!	#REF!	#REF!	#REF!	#REF!	#REF!	#REF!	#REF!
Sensitivity (%)	*	*		99.5234	(99 , 99.8)	#REF!	*	*		99.1563	(98.9 , 99.4)	#REF!	98.3607	(97.4 , 99)	#REF!	99.3672	(98.7, 99.8)		47.3008	4	1.32002e-09	0.91543	0.00477121
Specificity (%)	*	*		75	(56.6 , 88.5)	#REF!	*	*		12.2449	(4.6 , 24.8)	#REF!	27.2727	(6 , 61)	#REF!	33.8948	(7.1, 67)		38.3074	4	9.68277e-08	0.89558	0.443202
Percent agreement all observed	*	*		95.3697	(94.1 ,96.4)		*	*		89.1815	(88.3 ,90)		94.9861	(93.5 ,96.2)		91.7653	(86.6, 95.8)		359.832	4	1.32111e-76	0.98888	0.0359276
Positive Predictive Value (%)	*	*		99.3656	(98.8 , 99.7)	#REF!	*	*		99.0936	(98.8 , 99.3)	#REF!	99.2218	(98.5 , 99.7)	#REF!	99.4696	(99.3 , 99.6)	#REF!
Negative Predictive Value (%)	*	*		80	(61.4 , 92.3)	#REF!	*	*		13.0435	(4.9 , 26.3)	#REF!	15	(3.2 , 37.9)	#REF!	33.6283	(25 , 43.1)	#REF!
Inflation factor and "bias"	*	*		1.72765	large	#REF!	*	*		1.10288	low	#REF!	1.24368	low	#REF!	1.32961	moderate	#REF!
AUC and "accuracy"	*	*		0.872617	high	#REF!	*	*		0.557006	low	#REF!	0.628167	moderate	#REF!	0.671511	moderate	#REF!
Baby weighed - Survey reported - Caesarean births		95% CI	#REF!		95% CI	#REF!		95% CI	#REF!		95% CI	#REF!		95% CI	#REF!		95% CI	#REF!
Observer coverage (%)	99.9063	(99.7 , 100)	#REF!	98.0711	(97 , 98.8)	#REF!	99.8104	(99.3 , 100)	#REF!	97.2917	(95.4 , 98.6)	#REF!	98.1241	(97.4 , 98.7)	#REF!	98.9531	(97.6, 99.8)		75.0793	4	1.91708e-15	0.947	0.0140108
Survey reported coverage (%)	93.6058	(92.5 , 94.6)	#REF!	90.9657	(89 , 92.7)	#REF!	98.4802	(97.5 , 99.1)	#REF!	84.0125	(79.5 , 87.9)	#REF!	97.723	(96.9 , 98.4)	#REF!	94.0079	(89.6, 97.3)		150.66	4	1.47006e-31	0.97345	0.0330076
"Don't know" responses (%)	6.21	(5.2 ,7.3)		7.23	(6.2 ,9.5)		1.23	(0.6 ,2)		13.92	(10.7 ,18.4)		1.72	(1.2 ,2.5)		5.14982	(2.1, 9.4)		153.684	4	3.30561e-32	0.97397	0.0336881
Current survey - Count "Don't know" as "no"	#REF!	#REF!	#REF!	#REF!	#REF!	#REF!	#REF!	#REF!	#REF!	#REF!	#REF!	#REF!	#REF!	#REF!	#REF!	#REF!	#REF!	#REF!
Sensitivity (%)	*	*		93.0704	(91.3 , 94.6)	#REF!	*	*		*	*		97.9805	(97.1 , 98.6)	#REF!	94.4316	(90.4, 97.4)		127.578	4	1.28296e-26	0.96865	0.0288268
Specificity (%)	*	*		88.2353	(63.6 , 98.5)	#REF!	*	*		*	*		16.129	(5.5 , 33.7)	#REF!	26.1585	(0, 78.2)		29.0758	4	7.54521e-06	0.86243	0.680971
Percent agreement all observed (%)	*	*		92.9843	(91.2 ,94.5)		*	*		*	*		96.3602	(95.3 ,97.2)		89.7368	(86.7, 92.4)		50.7531	4	2.51374e-10	0.92119	0.0103572
Positive Predictive Value (%)	*	*		99.7714	(99.2 , 100)	#REF!	*	*		*	*		98.3007	(97.5 , 98.9)	#REF!	99.3449	(99.1 , 99.5)	#REF!
Negative Predictive Value (%)	*	*		18.75	(10.9 , 29)	#REF!	*	*		*	*		13.8889	(4.7 , 29.5)	#REF!	6.6879	(4.2 , 10)	#REF!
Inflation factor and "bias"	*	*		1.79417	large	#REF!	*	*		*	*		1.12955	low	#REF!	1.30386	moderate	#REF!
AUC and "accuracy"	*	*		0.906528	high	#REF!	*	*		*	*		0.570547	low	#REF!	0.658741	moderate	#REF!
Consider only "yes" and "no" (exclude don't know)	#REF!	#REF!	#REF!	#REF!	#REF!	#REF!	#REF!	#REF!	#REF!	#REF!	#REF!	#REF!	#REF!	#REF!	#REF!	#REF!	#REF!	#REF!
Sensitivity (%)	*	*		*	*		*	*		*	*		99.5367	(99 , 99.8)	#REF!	99.517	(99.1, 99.8)		11.5456	4	0.0210702	0.65355	0.00184785
Specificity (%)	*	*		*	*		*	*		*	*		7.14286	(0.9 , 23.5)	#REF!	12.0152	(0, 57.4)		17.7944	4	0.00135365	0.77521	0.498277
Percent agreement all observed	*	*		*	*		*	*		*	*		96.1686	(95.1 ,97.1)		89.4698	(86.4, 92.2)		51.276	4	1.95456e-10	0.92199	0.010473
Positive Predictive Value (%)	*	*		*	*		*	*		*	*		98.3007	(97.5 , 98.9)	#REF!	99.3449	(99.1 , 99.5)	#REF!
Negative Predictive Value (%)	*	*		*	*		*	*		*	*		22.2222	(2.8 , 60)	#REF!	26.4706	(12.9 , 44.4)	#REF!
Inflation factor and "bias"	*	*		*	*		*	*		*	*		1.05617	low	#REF!	1.18353	low	#REF!
AUC and "accuracy"	*	*		*	*		*	*		*	*		0.533398	low	#REF!	0.597721	moderate	#REF!
Low Birthweight - Survey reported
	Bangladesh	#REF!	#REF!	#REF!	#REF!	#REF!	Nepal	#REF!	#REF!	Tanzania	#REF!	#REF!	#REF!	#REF!	#REF!	All sites
	Azimpur	#REF!	#REF!	Kushtia	#REF!	#REF!	Pokhara	#REF!	#REF!	Temeke	#REF!	#REF!	Muhimbili	#REF!	#REF!
	Tertiary	#REF!	#REF!	District	#REF!	#REF!	Regional	#REF!	#REF!	Regional	#REF!	#REF!	National	#REF!	#REF!
Low birth weight - Survey reported - All births		95% CI	#REF!		95% CI	#REF!		95% CI	#REF!		95% CI	#REF!		95% CI	#REF!	Pooled	95% CI	#REF!	Q	df	p-val.	i²	τ²
Observer coverage (%)	12.2527	11.0768	13.5058	20.7033	19.0549	22.4275	12.4843	11.7276	13.2717	7.64652	7.01439	8.31665	28.1162	26.6409	29.6276	15.5909	9.32849	23.1038	808.623	4	1.04103e-173	0.995	0.0471731
Survey reported coverage (%)	19.8397	18.2909	21.4595	18.1047	16.4873	19.8106	11.0565	10.3047	11.8433	6.72626	6.00964	7.49995	22.0366	20.4298	23.7088	14.345	8.86866	20.8732	558.509	4	1.47503e-119	0.99284	0.0381786
"Birth weight not informed by provider" responses (%)	0.949487	(0.6 ,1.4)		0.186567	(0.1 ,0.5)		0.0448096	(0 ,0.1)		7.32044	(6.6 ,8.1)		0.915332	(0.6 ,1.4)		1.1394	0	4.32252	788.027	4	3.01113e-169	0.99492	0.0539811
"Don't know birth weight" responses (%)	4.29168	(3.6 ,5.1)		0.886194	(0.6 ,1.4)		2.68857	(2.3 ,3.1)		4.38043	(3.9 ,5)		3.20366	(2.6 ,4)		2.93378	1.84872	4.2576	95.3971	4	9.38206e-20	0.95807	0.00629279
Sensitivity (%)	88.9632	84.8504	92.2799	81.0219	76.8907	84.6995	87.4302	84.777	89.77	63.2911	56.8075	69.4377	88.8258	85.8235	91.3841	82.8577	75.0787	89.4434	79.5967	4	2.12054e-16	0.94975	0.0447764
Specificity (%)	89.7389	88.3892	90.9808	97.3825	96.5019	98.0918	98.6382	98.2985	98.9256	96.5962	95.9957	97.1292	97.5066	96.698	98.1623	96.4393	93.4897	98.5308	279.067	4	3.54136e-59	0.98567	0.02369
Percent agreement (%)	84.9561	(83.5 ,86.3)		93.1442	(92 ,94.2)		94.7311	(94.2 ,95.3)		83.6818	(82.6 ,84.7)		91.8026	(90.7 ,92.8)		81.5124	74.2646	87.7965	625.067	4	5.81812e-134	0.9936	0.0396154
Positive Predictive Value (%)	54.2857	49.7583	58.7611	88.3289	84.6501	91.3904	89.1738	86.6373	91.3749	51.7241	45.8083	57.6044	90.8915	88.0718	93.2306	77.6421	75.9119	79.3039
Negative Predictive Value (%)	98.3434	97.6813	98.857	95.4519	94.356	96.3886	98.3914	98.0264	98.7046	97.8571	97.3634	98.2802	96.8898	96.0063	97.6241	97.7259	97.4768	97.9566
Inflation Factor = Bias	0.991155	low		0.988298	low		0.969222	low		0.671029	moderate		1.08801	low		0.947364	low
AUC (95% CI) = Accuracy	0.893511	high		0.892022	high		0.930342	high		0.799436	high		0.931662	high		0.90362	high
Low birth weight - Survey reported - Vaginal births		95% CI	0		95% CI	0		95% CI	0		95% CI	0		95% CI	0		95% CI	0
Observer coverage (%)	0.0744681	0.0567396	0.0956162	0.22163	0.199426	0.245087	0.124816	0.116635	0.133357	0.0790338	0.0723765	0.0860979	0.308251	0.285059	0.332189	15.1784	8.71922	23.0338	562.099	4	2.46607e-120	0.993	0.0517526
Survey reported coverage (%)	0.10815	0.0851268	0.134871	0.207006	0.184908	0.230485	0.113887	0.105624	0.122561	0.0698225	0.0623191	0.077927	0.235235	0.209245	0.262796	13.4306	8.24636	19.6397	331.935	4	1.39302e-70	0.98795	0.0358464
"Birth weight not informed by provider" (%)	1.62	(0.9 ,2.9)		0.24	(0.1 ,0.7)		0.04	(0 ,0.1)		7.31	(6.6 ,8.1)		1.32	(0.8 ,2.2)		1.37554	0	5.63666	698.958	4	5.85876e-150	0.99428	0.0759656
"Don't know" (%)	4.27	(3 ,6.1)		0.47	(0.2 ,1.1)		3.04	(2.6 ,3.5)		4.36	(3.8 ,5)		3.5	(2.5 ,4.8)		2.87433	1.63625	4.44077	80.6697	4	1.25639e-16	0.95042	0.00838072
Sensitivity (%)	90.6977	77.8647	97.4069	86.2069	81.4192	90.1489	87.4799	84.6222	89.9763	63.2479	56.7198	69.4356	88.6364	83.6833	92.5096	83.8258	74.3241	91.5091	66.0784	4	1.5249e-13	0.93947	0.0635513
Specificity (%)	95.2381	93.191	96.8128	97.0195	95.7474	97.995	98.5227	98.1402	98.8444	96.4515	95.8213	97.0107	97.2826	95.8343	98.3324	97.0582	95.6537	98.1994	51.2104	4	2.01731e-10	0.92189	0.006423
Percent agreement all observed (%)	0.892697	(86.7 ,91.5)		0.940467	(92.6 ,95.3)		0.943194	(93.7 ,94.9)		0.835082	(82.4 ,84.6)		0.907371	(88.8 ,92.5)		81.8752	72.7256	89.4991	617.021	4	3.20781e-132	0.99352	0.0618954
Positive Predictive Value (%)	58.209	45.5172	70.1511	88.5827	84.0157	92.2189	88.474	85.6847	90.8876	51.7483	45.7901	57.6698	90.6977	85.9991	94.225	80.1113	77.9528	82.146
Negative Predictive Value (%)	99.2908	98.1941	99.8064	96.3265	94.9504	97.4141	98.3794	97.9815	98.7169	97.7587	97.2393	98.2034	96.6262	95.0597	97.805	97.9058	97.6197	98.1659
Inflation Factor = Bias	0.956089	low	0	1.05473	low	0	0.970763	low	0	0.672866	moderate	0	1.09742	low	0	0.927374	low	0
AUC (95% CI) = Accuracy	0.929679	high	0	0.916132	high	0	0.930013	high	0	0.798497	high	0	0.929595	high	0	0.90408	high	0
Low birth weight - Survey reported - Caesarean births		95% CI			95% CI			95% CI			95% CI			95% CI			95% CI
Observer coverage (%)	0.139568	0.125113	0.155023	0.18711	0.162933	0.213219	0.125	0.105575	0.146558	0.0410367	0.0248846	0.0633439	0.261212	0.242208	0.28091	14.3045	8.43717	21.4008	223.217	4	3.80789e-47	0.982	0.043926
Survey reported coverage (%)	0.229526	0.210564	0.249346	0.143353	0.120668	0.168497	0.0943005	0.0766039	0.114516	0.0169492	0.00463689	0.0428256	0.208806	0.188483	0.230276	12.2713	6.8367	19.0063	187.39	4	1.92828e-39	0.97865	0.0436116
"Birth weight not informed by provider" (%)	0.72	(0.4 ,1.2)		0.11	(0 ,0.8)		0.1	(0 ,0.7)		7.46	(4.9 ,11.3)		0.64	(0.3 ,1.2)		0.914292	0.168773	2.17162	55.2074	4	2.93964e-11	0.92755	0.0121775
"Don't know" (%)	4.3	(3.5 ,5.3)		1.48	(0.9 ,2.5)		0.72	(0.3 ,1.5)		4.48	(2.6 ,7.7)		2.96	(2.2 ,3.9)		2.50162	1.21387	4.21788	47.895	4	9.9258e-10	0.91648	0.0104386
Sensitivity (%)	88.6719	84.1374	92.2808	72	64.0925	79.0165	87.0968	78.5452	93.1513	*	*		88.961	84.9168	92.233	86.3672	78.2893	93.0428	23.3274	4	0.000108914	0.82853	0.0335697
Specificity (%)	87.7116	85.9994	89.2836	97.8814	96.5297	98.8095	99.3548	98.5009	99.7902	*	*		97.6501	96.5994	98.4458	97.1773	92.1437	99.7554	224.207	4	2.3306e-47	0.98216	0.0662053
Percent agreement (%)	0.834702	(81.7 ,85.1)		0.918578	(89.8 ,93.6)		0.973684	(96.1 ,98.3)		*	*		0.925116	(91.1 ,93.8)		80.5679	76.1201	84.6602	67.0526	4	9.50316e-14	0.94035	0.013968
Positive Predictive Value (%)	53.6643	48.7826	58.4944	87.8049	80.6847	93.0112	94.186	86.9516	98.0855	*	*		91.0299	87.2175	94.0053	73.8527	70.9135	76.6411
Negative Predictive Value (%)	97.9692	97.0964	98.6358	94.2857	92.3541	95.851	98.4655	97.3348	99.2046	*	*		97.0588	95.9141	97.9547	97.271	96.7408	97.7361
Inflation Factor = Bias	1.00607	low		0.877295	low		0.959367	low		*	*		1.08194	low		0.989604	low
AUC (95% CI) = Accuracy	0.881917	high		0.849407	high		0.932258	high		*	*		0.933056	high		0.899639	high
Baby weighed - Register recorded
	Bangladesh	#REF!	#REF!	#REF!	#REF!	#REF!	Nepal	#REF!	#REF!	Tanzania	#REF!	#REF!	#REF!	#REF!	#REF!	All sites
	Azimpur	#REF!	#REF!	Kushtia	#REF!	#REF!	Pokhara	#REF!	#REF!	Temeke	#REF!	#REF!	Muhimbili	#REF!	#REF!
	Tertiary	#REF!	#REF!	District	#REF!	#REF!	Regional	#REF!	#REF!	Regional	#REF!	#REF!	National	#REF!	#REF!
Baby weighed - Register recorded - All births		95% CI	#REF!		95% CI	#REF!		95% CI	#REF!		95% CI	#REF!		95% CI	#REF!	Pooled	95% CI	#REF!	Q	df	p-val.	i²	τ²
Observer coverage (%)	99.4833	(99.1 , 99.7)	#REF!	97.075	(96.3 , 97.7)	#REF!	99.8074	(99.7 , 99.9)	#REF!	98.4214	(98.1 , 98.7)	#REF!	98.3769	(97.9 , 98.8)	#REF!	98.8362	(97.7, 99.6)		176.945	4	3.37654e-37	0.977	0.00993166
Register recorded coverage (%)	98.3864	(97.8 , 98.9)	#REF!	84.9928	(83.4 , 86.5)	#REF!	98.0426	(97.7 , 98.4)	#REF!	98.5247	(98.2 , 98.8)	#REF!	98.1137	(97.6 , 98.5)	#REF!	96.6247	(93.2, 98.9)		535.168	4	1.65491e-114	0.99253	0.0328913
Not recorded (%)	1.61	(1.2 ,2.2)		14.77	(13.3 ,16.4)		1.86	(1.6 ,2.2)		1.34	(1.1 ,1.6)		1.75	(1.4 ,2.2)		3.2462	(1, 6.7)		539.539	4	1.9e-115	0.993	0.033162
Not readable (%)	0	(97.7 ,98.8)		0.24	(0.1 ,0.6)		0.1	(0 ,0.2)		0.14	(0.1 ,0.3)		0.14	(0.1 ,0.3)		0.105726	(0, 0.2)		8.11259	4	0.0875397	0.50694	0.000254662
Sensitivity (%)	*	*		87.7053	(86.2 , 89.1)	#REF!	98.2143	(97.9 , 98.5)	#REF!	98.8123	(98.5 , 99.1)	#REF!	98.3616	(97.9 , 98.8)	#REF!	97.142	(94.3, 99)		410.826	4	1.27341e-87	0.99026	0.0257712
Specificity (%)	*	*		82	(68.6 , 91.4)	#REF!	15.3846	(1.9 , 45.4)	#REF!	9.27835	(4.3 , 16.9)	#REF!	3.50877	(0.4 , 12.1)	#REF!	24.1251	(0.6, 61.9)		111.653	4	3.23108e-23	0.96417	0.677692
Percent agreement all observed (%)	*	*		87.5668	(85.8 ,88.7)		98.057	(97.6, 98.3)		97.4754	(96.9 ,97.7)		96.8585	(96.1 ,97.3)		95.2376	(92.2, 97.5)		328.922	4	6.22664e-70	0.98784	0.02012
Positive Predictive Value (%)	*	*		99.4918	(99 , 99.8)	#REF!	99.8363	(99.7 , 99.9)	#REF!	98.6274	(98.3 , 98.9)	#REF!	98.445	(98 , 98.8)	#REF!	99.1809	(99 , 99.3)	#REF!
Negative Predictive Value (%)	*	*		14.2361	(10.4 , 18.8)	#REF!	1.6129	(0.2 , 5.7)	#REF!	10.5882	(5 , 19.2)	#REF!	3.33333	(0.4 , 11.5)	#REF!	9.47547	(7.2 , 12.1)	#REF!
Inflation factor and "bias"	*	*		1.67875	large	#REF!	1.12455	low	#REF!	1.07007	low	#REF!	1.00845	low	#REF!	1.211	low	#REF!
AUC and "accuracy"	*	*		0.848527	high	#REF!	0.567995	low	#REF!	0.540453	low	#REF!	0.509352	low	#REF!	0.611706	moderate	#REF!
Baby weighed - Register recorded - Vaginal births	#REF!	#REF!	#REF!	#REF!	#REF!	#REF!	#REF!	#REF!	#REF!	#REF!	#REF!	#REF!	#REF!	#REF!	#REF!	#REF!	#REF!	#REF!
Observer coverage (%)	98.3073	(97.1 , 99.1)	#REF!	96.361	(95.2 , 97.3)	#REF!	99.8069	(99.7 , 99.9)	#REF!	98.5077	(98.2 , 98.8)	#REF!	98.713	(98 , 99.2)	#REF!	98.5751	(97.1, 99.5)		140.44	4	2.27229e-29	0.972	0.0123508
Register recorded coverage (%)	98.5816	(97.2 , 99.4)	#REF!	88.109	(86.2 , 89.9)	#REF!	99.0514	(98.8 , 99.3)	#REF!	98.6544	(98.3 , 98.9)	#REF!	99.1145	(98.5 , 99.5)	#REF!	97.5292	(94.8, 99.3)		274.078	4	4.21474e-58	0.98541	0.0258334
Not recorded (%)	1.24	(0.8 ,3)		10.69	(10 ,13.7)		0.85	(0.7 ,1.2)		1.19	(1 ,1.5)		0.65	(0.5 ,1.4)		2.3511	(0.7, 5)		278.891	4	3.87e-59	0.986	0.026294
Not readable (%)	0			0.17	(0 ,0.7)		0.07	(0 ,0.2)		0.15	(0.1 ,0.3)		0.1	(0 ,0.5)		0.0863315	(0, 0.1)		2.96324	4	0.563996	0	0
Sensitivity (%)	*	*		91.0653	(89.3 , 92.6)	#REF!	99.1798	(98.9 , 99.4)	#REF!	98.9072	(98.6 , 99.2)	#REF!	99.4102	(98.9 , 99.7)	#REF!	98.2108	(96.2, 99.5)		190.672	4	3.80061e-40	0.97902	0.0182788
Specificity (%)	*	*		72.7273	(54.5 , 86.7)	#REF!	18.1818	(2.3 , 51.8)	#REF!	8.23529	(3.4 , 16.2)	#REF!	5.26316	(0.1 , 26)	#REF!	24.6004	(1.7, 58.5)		53.3065	4	7.35165e-11	0.92496	0.497676
Percent agreement all observed	*	*		90.5597	(88.6 ,92)		99.0309	(98.7 ,99.2)		97.6297	(97.1 ,97.9)		98.2524	(97.4 ,98.8)		96.1195	(93.3, 98.2)		208.581	4	5.36595e-44	0.98082	0.0195685
Positive Predictive Value (%)	*	*		99.1581	(98.4 , 99.6)	#REF!	99.8483	(99.7 , 99.9)	#REF!	98.6915	(98.4 , 99)	#REF!	98.8274	(98.2 , 99.3)	#REF!	99.2162	(99.1 , 99.4)	#REF!
Negative Predictive Value (%)	*	*		18.75	(12.4 , 26.6)	#REF!	3.92157	(0.5 , 13.5)	#REF!	9.72222	(4 , 19)	#REF!	10	(0.3 , 44.5)	#REF!	13.4328	(9.6 , 18.1)	#REF!
Inflation factor and "bias"	*	*		1.62055	large	#REF!	1.16189	low	#REF!	1.06069	low	#REF!	1.0363	low	#REF!	1.20621	low	#REF!
AUC and "accuracy"	*	*		0.818963	high	#REF!	0.586808	low	#REF!	0.535712	low	#REF!	0.523367	low	#REF!	0.609236	moderate	#REF!
Baby weighed - Register recorded - Caesarean births	#REF!	#REF!	#REF!	#REF!	#REF!	#REF!	#REF!	#REF!	#REF!	#REF!	#REF!	#REF!	#REF!	#REF!	#REF!	#REF!	#REF!	#REF!
Observer coverage (%)	99.9063	(99.7 , 100)	#REF!	98.0711	(97 , 98.8)	#REF!	99.8104	(99.3 , 100)	#REF!	97.2917	(95.4 , 98.6)	#REF!	98.1241	(97.4 , 98.7)	#REF!	98.9531	(97.6, 99.8)		75.0793	4	1.91708e-15	0.947	0.0140108
Register recorded coverage (%)	98.3794	(97.7 , 98.9)	#REF!	80.6452	(77.9 , 83.2)	#REF!	91.1565	(89.1 , 92.9)	#REF!	97.1983	(95.3 , 98.5)	#REF!	97.4334	(96.7 , 98.1)	#REF!	94.2174	(87.7, 98.4)		305.445	4	7.2489e-65	0.9869	0.0674271
Not recorded (%)	1.62	(1.1 ,2.4)		18.56	(16.5 ,21.8)		8.49	(6.8 ,10.5)		2.81	(1.6 ,4.8)		2.44	(1.8 ,3.2)		0			298.923	4	1.85e-63	0.987	0.065968
Not readable (%)	0			0.35	(0.1 ,1.1)		0.35	(0.1 ,1)		0			0.15	(0 ,0.4)		0.109234	(0, 0.3)		9.31057	4	0.0537886	0.57038	0.00118787
Sensitivity (%)	*	*		83.0769	(80.4 , 85.5)	#REF!	91.4918	(89.4 , 93.3)	#REF!	97.5556	(95.7 , 98.8)	#REF!	97.567	(96.8 , 98.2)	#REF!	94.6852	(89, 98.4)		252.611	4	1.78275e-53	0.98417	0.0568848
Specificity (%)	*	*		100	(80.5 , 100)	#REF!	0	(0 , 84.2)	#REF!	16.6667	(2.1 , 48.4)	#REF!	2.63158	(0.1 , 13.8)	#REF!	23.63	(0, 88.9)		78.0259	4	4.56135e-16	0.94873	1.57936
Percent agreement all observed	*	*		83.4107	(80.4 ,85.5)		91.2791	(88.8 ,92.8)		95.4545	(93.1 ,97.2)		95.809	(94.7 ,96.5)		92.7555	(86.7, 97.1)		237.401	4	3.36674e-50	0.98315	0.052207
Positive Predictive Value (%)	*	*		100	(99.5 , 100)	#REF!	99.7459	(99.1 , 100)	#REF!	97.7728	(95.9 , 98.9)	#REF!	98.1518	(97.5 , 98.7)	#REF!	99.0855	(98.8 , 99.3)	#REF!
Negative Predictive Value (%)	*	*		10.625	(6.3 , 16.5)	#REF!	0	(0 , 4.9)	#REF!	15.3846	(1.9 , 45.4)	#REF!	2	(0.1 , 10.6)	#REF!	6.19195	(3.8 , 9.4)	#REF!
Inflation factor and "bias"	*	*		1.81067	large	#REF!	0.905019	low	#REF!	1.13061	low	#REF!	0.99182	low	#REF!	1.21696	low	#REF!
AUC and "accuracy"	*	*		0.915385	high	#REF!	0.457459	low	#REF!	0.571111	low	#REF!	0.500993	low	#REF!	0.614854	moderate	#REF!
Low birthweight - Register recorded
	Bangladesh	#REF!	#REF!	#REF!	#REF!	#REF!	Nepal	#REF!	#REF!	Tanzania	#REF!	#REF!	#REF!	#REF!	#REF!	All sites
	Azimpur	#REF!	#REF!	Kushtia	#REF!	#REF!	Pokhara	#REF!	#REF!	Temeke	#REF!	#REF!	Muhimbili	#REF!	#REF!
	Tertiary	#REF!	#REF!	District	#REF!	#REF!	Regional	#REF!	#REF!	Regional	#REF!	#REF!	National	#REF!	#REF!
Low birth weight - Register recorded - All births		95% CI	#REF!		95% CI	#REF!		95% CI	#REF!		95% CI	#REF!		95% CI	#REF!	Pooled	95% CI	#REF!	Q	df	p-val.	i²	τ²
Observer coverage (%) (95%CI)	12.2527	11.0768	13.5058	20.7033	19.0549	22.4275	12.4843	11.7276	13.2717	7.64652	7.01439	8.31665	28.1162	26.6409	29.6276	15.5909	9.32849	23.1038	808.623	4	1.04103e-173	0.995	0.0471731
Register recorded coverage (%) (95%CI)	12.3462	10.9982	13.7957	21.0526	19.1728	23.0291	12.8069	12.0192	13.6268	7.54863	6.91682	8.21896	28.0858	26.6199	29.5875	14.9271	8.82512	22.2911	757.722	4	1.10224e-162	0.99472	0.0466724
Sensitivity (%)	93.3086	89.6306	95.9863	88.8889	85.2294	91.9075	94.012	92.1814	95.5233	81.1839	77.3649	84.6076	94.2166	92.5383	95.6138	90.8352	85.9199	94.7918	66.5944	4	1.18705e-13	0.93993	0.0284903
Specificity (%)	99.1649	98.6474	99.522	97.3208	96.3258	98.1067	98.9637	98.6681	99.2083	98.4812	98.1321	98.7801	98.1585	97.5513	98.6487	98.5121	97.9715	98.9711	27.2648	4	1.75724e-05	0.85329	0.00181184
Percent agreement (%)	97.023	(96.2 ,97.7)		83.7256	(82 ,85.3)		96.5185	(96.1 ,96.9)		95.9055	(95.4 ,96.4)		95.3846	(94.6 ,96.1)		91.7588	87.6435	95.1038	387.552	4	1.36023e-82	0.98968	0.0237505
Positive Predictive Value (%)	94.0075	90.4508	96.5363	89.863	86.2987	92.7617	92.8994	90.9543	94.5381	81.3559	77.5438	84.7696	95.1168	93.5399	96.403	91.4562	90.3775	92.4501
Negative Predictive Value (%)	99.0615	98.5208	99.4429	97.0397	96.0053	97.8674	99.1349	98.8611	99.3573	98.4642	98.1134	98.7649	97.8061	97.1539	98.3431	98.5447	98.3555	98.7175
Inflation Factor = Bias	1.03688	low		1.08069	low		1.04678	low		0.869171	low		1.19837	low		1.03639	low
AUC (95% CI) = Accuracy	0.962367	high		0.931048	high		0.964879	high		0.898326	high		0.961876	high		0.949228	high
Low birth weight - Register recorded - Vaginal births	0	0	0	0	0	0	0	0	0	0	0	0	0	0	0	0	0	0
Observer coverage (%)	0.0744681	0.0567396	0.0956162	0.22163	0.199426	0.245087	0.124816	0.116635	0.133357	0.0790338	0.0723765	0.0860979	0.308251	0.285059	0.332189	15.1784	8.71922	23.0338	562.099	4	2.46607e-120	0.993	0.0517526
Register recorded coverage (%)	0.0791367	0.0580873	0.104783	0.220244	0.195709	0.246332	0.129032	0.120615	0.137815	0.0790086	0.0723123	0.0861168	0.315252	0.292293	0.338906	14.8959	8.49046	22.7117	545.174	4	1.1327e-116	0.99266	0.0517643
Sensitivity (%)	95	83.0803	99.3886	89.1775	84.4393	92.8727	94.3472	92.4356	95.896	81.5789	77.7102	85.032	95.1754	92.7864	96.9521	91.422	85.3306	96.0453	60.6728	4	2.09473e-12	0.93407	0.0405646
Specificity (%)	99.2172	98.008	99.7863	97.1951	95.8209	98.2138	99.02	98.71	99.2718	98.3814	98.0072	98.7016	98.1766	97.1671	98.8987	98.4898	97.8734	99.0049	20.5713	4	0.000385053	0.80555	0.00196781
Percent agreement all observed (%)	0.980216	(96.5 ,99)		0.867647	(84.7 ,88.7)		0.975912	(97.2 ,98)		0.958834	(95.3 ,96.4)		0.966821	(95.6 ,97.5)		92.5099	88.7905	95.5327	219.993	4	1.88082e-46	0.98182	0.0206602
Positive Predictive Value (%)	90.4762	77.3775	97.3436	89.9563	85.3112	93.526	93.3422	91.3164	95.0184	81.0458	77.1553	84.5304	95.8057	93.5274	97.4562	90.5377	89.1452	91.8058
Negative Predictive Value (%)	99.6071	98.5879	99.9524	96.9586	95.5429	98.0223	99.1755	98.8871	99.4051	98.4363	98.0677	98.7509	97.8947	96.8299	98.6761	98.6373	98.4215	98.8306
Inflation Factor = Bias	1.00316	low	0	1.09247	low	0	1.05118	low	0	0.875806	low	0	1.23654	low	0	1.02037	low	0
AUC (95% CI) = Accuracy	0.971086	high	0	0.931863	high	0	0.966836	high	0	0.899802	high	0	0.96676	high	0	0.947448	high	0
Low birth weight - Register recorded - Caesarean births
Observer coverage (%)	0.139568	0.125113	0.155023	0.18711	0.162933	0.213219	0.125	0.105575	0.146558	0.0410367	0.0248846	0.0633439	0.261212	0.242208	0.28091	14.3045	8.43717	21.4008	223.217	4	3.80789e-47	0.982	0.043926
Register recorded coverage (%)	0.138499	0.12213	0.156174	0.195714	0.166942	0.227077	0.121891	0.100074	0.146522	0.0288248	0.0154354	0.048787	0.25497	0.236045	0.274611	12.7213	6.81523	20.1212	233.04	4	2.92462e-49	0.98284	0.0512317
Sensitivity (%)	93.0131	88.9015	95.9539	88.4058	81.8553	93.2257	91.3043	83.5833	96.1708	70.5882	44.0417	89.6864	93.3333	90.7646	95.3669	91.4409	87.743	94.5718	10.0786	4	0.0391235	0.60312	0.00952193
Specificity (%)	99.1459	98.5128	99.5579	97.5045	95.8483	98.6291	98.5465	97.3433	99.3009	99.7608	98.6743	99.9939	98.1456	97.3134	98.7745	98.7152	97.9331	99.3211	15.5425	4	0.00369876	0.74264	0.00338157
Percent agreement all observed (%)	0.966887	(95.7 ,97.5)		0.795482	(76.7 ,82.2)		0.891228	(86.8 ,91.1)		0.961883	(94 ,97.8)		0.944084	(93.3 ,95.4)		89.5943	82.6093	94.954	238.761	4	1.71508e-50	0.98325	0.0525113
Positive Predictive Value (%)	94.6667	90.8691	97.2142	89.7059	83.3316	94.2568	89.3617	81.3049	94.7793	92.3077	63.9703	99.8054	94.4785	92.0679	96.3302	93.3124	91.54	94.812
Negative Predictive Value (%)	98.8644	98.1625	99.3496	97.1581	95.4259	98.3671	98.8338	97.7151	99.4952	98.8152	97.2568	99.6142	97.7428	96.8446	98.4413	98.2827	97.8613	98.6402
Inflation Factor = Bias	1.05097	low		1.06249	low		1.01186	low		0.727921	moderate		1.1676	low		1.07699	low
AUC (95% CI) = Accuracy	0.960795	high		0.929551	high		0.949254	high		0.851745	high		0.957395	high		0.952768	high
*=result suppressed due to 10 or fewer count per column of two-by-two table
