# Supplementary material for: Birthweight: EN-BIRTH multi-country validation study
Source: BMC Pregnancy Childbirth. 2021 Mar 26;21(Suppl 1):240. doi: 10.1186/s12884-020-03355-3 (PMC7995711; doi:10.1186/s12884-020-03355-3)
Supplement: Supplementary file 13 — Additional file 13. Bland-Altman plots comparing observed EN-BIRTH birthweights with survey-reported and register-recorded. [file 12884_2020_3355_MOESM13_ESM.xlsx]

## Sheet: 13. Bland-Altman plots
Supplement: Every Newborn BIRTH multi-country validation study: informing measurement of coverage and quality of maternal and newborn care
Birthweight: EN-BIRTH multi-country validation study
Additional File 13. Bland-Altman plots comparing observed EN-BIRTH birthweights with survey-reported and register-recorded
SURVEY
REGISTER
