# Supplementary material for: Birthweight: EN-BIRTH multi-country validation study
Source: BMC Pregnancy Childbirth. 2021 Mar 26;21(Suppl 1):240. doi: 10.1186/s12884-020-03355-3 (PMC7995711; doi:10.1186/s12884-020-03355-3)
Supplement: Supplementary file 19 — Additional file 19. Weighing and low birthweight indicators individual-level validation showing two-way tables, EN-BIRTH study. [file 12884_2020_3355_MOESM19_ESM.xlsx]

## Sheet: 19. Two-way tables
Supplement: Every Newborn BIRTH multi-country validation study: informing measurement of coverage and quality of maternal and newborn care
Birthweight: EN-BIRTH multi-country validation study
Additional file 19. Weighing and low birthweight indicators individual-level validation showing two-way tables, EN-BIRTH study
Matched cases between observed-survey and observed-register are shown below. Missing cases excluded.
				BD - Azimpur	BD - Kushtia	NP - Pokhara	TZ - Temeke	TZ - Muhimbili	All sites
				Tertiary	District	Regional	Regional	National
Baby weighed		Gold Standard	2x2 table classify
	Survey reported "given"	Baby weighed	True Positive	2617	2126	6545	4962	2524	18774
	Survey reported "given"	Baby not weighed	False Positive	6	10	9	48	34	107
	Survey reported "not given"	Baby not weighed	True Negative	4	31	1	6	5	47
	Survey reported "not given"	Baby weighed	False Negative	8	10	12	46	24	100
	Survey "Don't know"	Baby Weighed	Positive	186	93	129	520	52	980
	Survey "Don't know"	Baby Not Weighed	Negative	4	24	2	12	4	46
	Register complete "given"	Baby weighed	True Positive	2187	1757	6703	6314	3478	20439
	Register complete "given"	Baby not weighed	False Positive	6	9	11	88	55	169
	Register not recorded ("not given")	Baby not weighed	True Negative	2	41	2	9	2	56
	Register not recorded ("not given")	Baby weighed	False Negative	32	247	122	76	58	535
	Register not readable	Baby weighed	Positive	0	5	7	9	4	25
	Regiter not readable	Baby not weighed	Negative	0	0	0	0	0	0
Counts	survey
With DK	Classification
Sensitivity numerator	a			2617	2126	6545	4962	2524	18774
Sensitivity denominator	a+c+DK pos			2811	2229	6686	5528	2600	19854
Sensitivity				0.930985	0.953791	0.978911	0.897612	0.970769	0.945603
Specificity numerator	d			4	31	1	6	5	47
Specificity denominator	d+b+DK neg			14	65	12	66	43	200
Specificity				0.285714	0.476923	0.0833333	0.0909091	0.116279	0.235
Exclude DK
Sensitivity numerator	a			2617	2126	6545	4962	2524	18774
Sensitivity denominator	a+c			2625	2136	6557	5008	2548	18874
Sensitivity				0.996952	0.995318	0.99817	0.990815	0.990581	0.994702
Specificity numerator	d			4	31	1	6	5	47
Specificity denominator	d+b			10	41	10	54	39	154
Specificity				0.4	0.756098	0.1	0.111111	0.128205	0.305195
	register
Sensitivity numerator	a			2187	1757	6703	6314	3478	20439
Sensitivity denominator	a+c			2219	2004	6825	6390	3536	20974
Sensitivity				0.985579	0.876747	0.982125	0.988106	0.983597	0.974492
Specificity numerator	d			2	41	2	9	2	56
Specificity denominator	d+b			8	50	13	97	57	225
Specificity				0.25	0.82	0.153846	0.0927835	0.0350877	0.248889
				BD - Azimpur	BD - Kushtia	NP - Pokhara	TZ - Temeke	TZ - Muhimbili	All sites
				Tertiary	District	Regional	Regional	National
Low birthweight (LBW) Classification*		Gold Standard	2x2 table classify
	Survey reported "LBW"	LBW	True Positive	266	333	626	150	468	1843
	Survey reported "LBW"	Not LBW	False Positive	224	44	76	140	47	531
	Survey reported "Not LBW"	Not LBW	True Negative	1958	1636	5502	3971	1837	14904
	Survey reported "Not LBW"	LBW	False Negative	33	77	90	87	59	346
	Survey "not informed by provider"	LBW	Positive	1	0	2	20	6	29
	Survey "not informed by provider"	Not LBW	Negative	23	4	1	337	16	381
	Survey "Don't know"	LBW	Positive	12	1	35	23	23	94
	Survey "Don't know"	Not LBW	Negative	101	18	137	195	55	506
	Register complete "LBW"	LBW	True Positive	251	327	785	383	894	2640
	Register complete "LBW"	Not LBW	False Positive	16	37	60	88	46	247
	Register complete "Not LBW"	Not LBW	True Negative	1899	1344	5727	5703	2451	17124
	Register complete "Not LBW"	LBW	False Negative	18	41	50	89	55	253
	Register not recorded	LBW	Positive	2	38	16	8	23	87
		Not LBW	Negative	30	203	103	66	34	436
	Register not readable	LBW	Positive	0	1	0	1	2	4
		Not LBW	Negative	0	4	6	8	2	20
*LBW classification based on birthweight reported in surveys and recorded in registers
Counts	survey
With DK	Classification
Sensitivity numerator	a			266	333	626	150	468	1843
Sensitivity denominator	a+c+DK pos			311	411	751	260	550	2283
Sensitivity				0.855305	0.810219	0.833555	0.576923	0.850909	0.807271
Specificity numerator	d			1958	1636	5502	3971	1837	14904
Specificity denominator	d+b+DK neg			2283	1698	5715	4306	1939	15941
Specificity				0.857643	0.963486	0.96273	0.922202	0.947396	0.934948
Exclude DK
Sensitivity numerator	a			266	333	626	150	468	1843
Sensitivity denominator	a+c			299	410	716	237	527	2189
Sensitivity				0.889632	0.812195	0.874302	0.632911	0.888046	0.841937
Specificity numerator	d			1958	1636	5502	3971	1837	14904
Specificity denominator	d+b			2182	1680	5578	4111	1884	15435
Specificity				0.897342	0.97381	0.986375	0.965945	0.975053	0.965598
	register
With not recorded
Sensitivity numerator	a			251	327	785	383	894	2640
Sensitivity denominator	a+c+NR pos			271	406	851	480	972	2980
Sensitivity				0.926199	0.805419	0.922444	0.797917	0.919753	0.885906
Specificity numerator	d			1899	1344	5727	5703	2451	17124
Specificity denominator	d+b+NR neg			1945	1584	5890	5857	2531	17807
Specificity				0.97635	0.848485	0.972326	0.973707	0.968392	0.961644
Exclude not recorded
Sensitivity numerator	a			251	327	785	383	894	2640
Sensitivity denominator	a+c			269	368	835	472	949	2893
Sensitivity				0.933086	0.888587	0.94012	0.811441	0.942044	0.912548
Specificity numerator	d			1899	1344	5727	5703	2451	17124
Specificity denominator	d+b			1915	1381	5787	5791	2497	17371
Specificity				0.991645	0.973208	0.989632	0.984804	0.981578	0.985781
