# Supplementary material for: Birthweight: EN-BIRTH multi-country validation study
Source: BMC Pregnancy Childbirth. 2021 Mar 26;21(Suppl 1):240. doi: 10.1186/s12884-020-03355-3 (PMC7995711; doi:10.1186/s12884-020-03355-3)
Supplement: Supplementary file 20 — Additional file 20. EN-BIRTH birthweight heaping index and measurement ratios, day shift. Day shift = 07:00–20:59. [file 12884_2020_3355_MOESM20_ESM.xlsx]

## Sheet: 20. Heaping Index_Day shift
Supplement: Every Newborn BIRTH multi-country validation study: informing measurement of coverage and quality of maternal and newborn care
Birthweight: EN-BIRTH multi-country validation study
Additional File 20. EN-BIRTH birthweight heaping index and measurement ratios, day shift
Day shift = 07:00-20:59	OBSERVATION														SURVEY															Register															Heaping measurement ratio
Results for Total not pooled. See Table 3 for pooled results.																																													Ratio survey:observed
																																													SURVEY
	Bangladesh				Nepal		Tanzania				Total					Bangladesh				Nepal		Tanzania				Total				Bangladesh				Nepal		Tanzania				Total					Bangladesh				Nepal
	Azimpur		Kushtia		Pokhara		Temeke		Muhimbili							Azimpur		Kushtia		Pokhara		Temeke		Muhimbili						Azimpur		Kushtia		Pokhara		Temeke		Muhimbili							Azimpur		Kushtia		Pokhara
	Tertiary		District		Tertiary		District		Tertiary							Tertiary		District		Tertiary		District		Tertiary						Tertiary		District		Tertiary		District		Tertiary							Tertiary		District		Tertiary
	Digital	Analog	Digital	Analog	Digital	Analog	Digital	Analog	Digital	Analog	Digital	Analog				Digital	Analog	Digital	Analog	Digital	Analog	Digital	Analog	Digital	Analog	Digital	Analog			Digital	Analog	Digital	Analog	Digital	Analog	Digital	Analog	Digital	Analog	Digital	Analog				Digital	Analog	Digital	Analog	Digital
1000 (n)	0	0		1		4	0	2	1	14	1	21			1000 (n)	0	0		1		3	0	0	2	5	2	9			0	0		0		5	0	2	1	16	1	23			1000 heaping ratio	*	*		1.66667
751-999, 1001-1249 (n)	0	1		5		10	0	6	11	49	11	71			751-999, 1001-1249 (n)	1	0		3		5	0	0	7	15	8	23			0	0		4		14	0	5	10	39	10	62			1500 heaping ratio	*	*		1.47826
1000 heaping ratio	*	0		0.2		0.4	*	0.333333	0.0909091	0.285714	0.0909091	0.295775			1000 heaping ratio	0	*		0.333333		0.6	*	*	0.285714	0.333333	0.25	0.391304			*	*		0		0.357143	*	0.4	0.1	0.410256	0.1	0.370968			2000 heaping ratio	2.42424	1.02273		1.11974
heaped at 1000 (%)	*	0		16.6667		28.5714	*	25	8.33333	22.2222	8.33333	22.8261			heaped at 1000 (%)	0	*		25		37.5	*	*	22.2222	25	20	28.125			*	*		0		26.3158	*	28.5714	9.09091	29.0909	9.09091	27.0588			2500 heaping ratio	3.02724	2.05714		1.5215
1500 (n)	0	0		10		18	1	13	8	29	9	70			1500 (n)	0	0		10		10	0	1	8	17	8	38			0	0		6		18	1	10	10	32	11	66			3000 heaping ratio	2.73346	1.06499		1.5125
1251-1499, 1501-1749 (n)	3	1		34		20	0	29	44	81	47	165			1251-1499, 1501-1749 (n)	1	1		23		11	0	7	20	45	21	87			2	1		22		18	0	29	40	77	42	147			3500 heaping ratio	7.52929	2.17647		1.40594
1500 heaping ratio	0	0		0.294118		0.9	-	0.448276	0.181818	0.358025	0.191489	0.424242			1500 heaping ratio	0	0		0.434783		0.909091	*	0.142857	0.4	0.377778	0.380952	0.436782			0	0		0.272727		1	-	0.344828	0.25	0.415584	0.261905	0.44898			4000 heaping ratio	3.71875	1.8		1.41353
heaped at 1500 (%)	0	0		22.7273		47.3684	100	30.9524	15.3846	26.3636	16.0714	29.7872			heaped at 1500 (%)	0	0		30.303		47.619	*	12.5	28.5714	27.4194	27.5862	30.4			0	0		21.4286		50	100	25.641	20	29.3578	20.7547	30.9859			*Unable to calculate due to indeterminate/undefined value
2000 (n)	2	4		63		137	1	53	7	41	10	298			2000 (n)	15	6		59		118	2	57	7	32	24	272			1	4		60		114	0	57	11	42	12	277
1751-1999, 2001-2249 (n)	64	15		110		113	1	68	52	126	117	432			1751-1999, 2001-2249 (n)	198	22		92		103	1	50	33	77	232	344			45	7		79		110	1	69	46	124	92	389				Bangladesh				Nepal
2000 heaping ratio	0.03125	0.266667		0.572727		1.21239	1	0.779412	0.134615	0.325397	0.0854701	0.689815			2000 heaping ratio	0.0757576	0.272727		0.641304		1.14563	2	1.14	0.212121	0.415584	0.103448	0.790698			0.0222222	0.571429		0.759494		1.03636	0	0.826087	0.23913	0.33871	0.130435	0.712082				Azimpur		Kushtia		Pokhara
heaped at 2000 (%)	3.0303	21.0526		36.4162		54.8	50	43.8017	11.8644	24.5509	7.87402	40.8219			heaped at 2000 (%)	7.04225	21.4286		39.0728		53.3937	66.6667	53.271	17.5	29.3578	9.375	44.1558			2.17391	36.3636		43.1655		50.8929	0	45.2381	19.2982	25.3012	11.5385	41.5916				Tertiary		District		Regional
2500 (n)	32	70		165		482	0	334	8	76	40	1127			2500 (n)	59	72		196		478	2	249	12	61	73	1056			16	49		132		449	1	318	11	73	28	1021				Digital	Analog	Digital	Analog	Digital
2251-2499, 2501-2749 (n)	486	86		301		671	9	505	95	249	590	1812			2251-2499, 2501-2749 (n)	296	43		235		593	1	225	59	132	356	1228			369	52		216		635	10	478	100	226	479	1607			heaped at 1000 (%)	*	*		1.5
2500 heaping ratio	0.0658436	0.813953		0.548173		0.718331	0	0.661386	0.0842105	0.305221	0.0677966	0.621965			2500 heaping ratio	0.199324	1.67442		0.834043		0.806071	2	1.10667	0.20339	0.462121	0.205056	0.859935			0.0433604	0.942308		0.611111		0.707087	0.1	0.665272	0.11	0.323009	0.0584551	0.635345			heaped at 1500 (%)	*	*		1.33333
heaped at 2500 (%)	6.17761	44.8718		35.4077		41.804	0	39.8093	7.76699	23.3846	6.34921	38.3464			heaped at 2500 (%)	16.6197	62.6087		45.4756		44.6312	66.6667	52.5316	16.9014	31.6062	17.0163	46.2347			4.15584	48.5149		37.931		41.4207	9.09091	39.9497	9.90991	24.4147	5.52268	38.8508			heaped at 2000 (%)	2.32394	1.01786		1.07295
3000 (n)	38	82		291		717	9	597	36	92	83	1779			3000 (n)	76	77		298		656	5	531	41	79	122	1641			18	60		235		686	10	645	40	100	68	1726			heaped at 2500 (%)	2.69032	1.39528		1.28434
2751-2999, 3001-3249 (n)	723	93		449		968	20	720	184	310	927	2540			2751-2999, 3001-3249 (n)	529	82		304		857	8	400	143	202	680	1845			559	70		334		878	20	649	175	311	754	2242			heaped at 3000 (%)	2.5157	1.03352		1.25881
3000 heaping ratio	0.0525588	0.88172		0.648107		0.740702	0.45	0.829167	0.195652	0.296774	0.0895361	0.700394			3000 heaping ratio	0.143667	0.939024		0.980263		0.765461	0.625	1.3275	0.286713	0.391089	0.179412	0.889431			0.0322004	0.857143		0.703593		0.781321	0.5	0.993837	0.228571	0.321543	0.0901857	0.769848			heaped at 3500 (%)	6.27658	1.38503		1.20148
heaped at 3000 (%)	4.99343	46.8571		39.3243		42.5519	31.0345	45.3303	16.3636	22.8856	8.21782	41.1901			heaped at 3000 (%)	12.562	48.4277		49.5017		43.3576	38.4615	57.0354	22.2826	28.1139	15.212	47.074			3.11958	46.1538		41.3005		43.8619	33.3333	49.8454	18.6047	24.3309	8.27251	43.498			heaped at 4000 (%)	3.23077	1.36364		1.26316
3500 (n)	7	34		96		317	11	482	19	72	37	1001			3500 (n)	33	37		137		354	8	428	34	76	75	1032			4	23		77		299	11	455	20	73	35	927			*Unable to calculate due to indeterminate/undefined value
3251-3499, 3501-3749 (n)	222	36		133		490	20	728	139	249	381	1636			3251-3499, 3501-3749 (n)	139	18		135		439	10	400	88	176	237	1168			191	32		102		425	18	683	133	247	342	1489			< 0.80	OR	>1.20	Poor
3500 heaping ratio	0.0315315	0.944444		0.721805		0.646939	0.55	0.662088	0.136691	0.289157	0.0971129	0.611858			3500 heaping ratio	0.23741	2.05556		1.01481		0.806378	0.8	1.07	0.386364	0.431818	0.316456	0.883562			0.0209424	0.71875		0.754902		0.703529	0.611111	0.666179	0.150376	0.295547	0.102339	0.622565			0.80 to 0.84	OR	1.16 to 1.20	Moderate
heaped at 3500 (%)	3.05677	48.5714		41.9214		39.2813	35.4839	39.8347	12.0253	22.4299	8.85167	37.9598			heaped at 3500 (%)	19.186	67.2727		50.3676		44.6406	44.4444	51.6908	27.8689	30.1587	24.0385	46.9091			2.05128	41.8182		43.0168		41.2983	37.931	39.9824	13.0719	22.8125	9.28382	38.3692			0.85 to 0.89	OR	1.11 to 1.15	Good
4000 (n)	2	4		19		39	0	72	9	20	11	154			4000 (n)	7	6		28		39	1	69	10	25	18	167			0	2		14		32	1	72	12	22	13	142			0.90 to 0.94	OR	1.06 to 1.10	Very Good
3751-3999, 4001-4249 (n)	34	6		47		83	7	173	41	114	82	423			3751-3999, 4001-4249 (n)	32	5		49		89	5	125	36	84	73	352			27	7		28		80	8	181	41	112	76	408			0.95 to 0.99	OR	1.00 to 1.05	Excellent
4000 heaping ratio	0.0588235	0.666667		0.404255		0.46988	0	0.416185	0.219512	0.175439	0.134146	0.364066			4000 heaping ratio	0.21875	1.2		0.571429		0.438202	0.2	0.552	0.277778	0.297619	0.246575	0.474432			0	0.285714		0.5		0.4	0.125	0.39779	0.292683	0.196429	0.171053	0.348039
heaped at 4000 (%)	5.55556	40		28.7879		31.9672	0	29.3878	18	14.9254	11.828	26.6898			heaped at 4000 (%)	17.9487	54.5455		36.3636		30.4688	16.6667	35.567	21.7391	22.9358	19.7802	32.1773			0	22.2222		33.3333		28.5714	11.1111	28.4585	22.6415	16.4179	14.6067	25.8182
Total birth weights (n)	1661	481		1731		4856	82	3866	683	1594	2426	12528			Total birth weights (n)	1446	408		1587		4320	44	2592	513	1078	2003	9985			1275	351		1313		4495	83	3718	670	1558	2028	11439
Total birth weights heaped (%)	4.87658	40.5405		37.435		35.3995	26.8293	40.6622	12.8843	22.3965	7.87304	35.8477			Total birth weights heaped (%)	13.2089	49.0196		46.3138		38.5185	40.9091	52.1991	22.807	28.4787	16.2756	42.654			3.05882	39.6011		39.9848		35.8398	28.9157	42.4691	15.8209	24.0693	8.33333	36.97
[truncated: 19 more columns]
