# Supplementary material for: Birthweight: EN-BIRTH multi-country validation study
Source: BMC Pregnancy Childbirth. 2021 Mar 26;21(Suppl 1):240. doi: 10.1186/s12884-020-03355-3 (PMC7995711; doi:10.1186/s12884-020-03355-3)
Supplement: Supplementary file 21 — Additional file 21. EN-BIRTH birthweight heaping index and measurement ratios, night shift. Night shift = 21:00–06:59. [file 12884_2020_3355_MOESM21_ESM.xlsx]

## Sheet: 21. Heaping Index_Night shift
Supplement: Every Newborn BIRTH multi-country validation study: informing measurement of coverage and quality of maternal and newborn care
Birthweight: EN-BIRTH multi-country validation study
Additional File 21. EN-BIRTH birthweight heaping index and measurement ratios, night shift
Night shift = 21:00-06:59	OBSERVATION														SURVEY															Register															Heaping measurement ratio
Results for Total not pooled. See Table 3 for pooled results.																																													Ratio survey:observed
																																													SURVEY
	Bangladesh				Nepal		Tanzania				Total					Bangladesh				Nepal		Tanzania				Total				Bangladesh				Nepal		Tanzania				Total					Bangladesh				Nepal
	Azimpur		Kushtia		Pokhara		Temeke		Muhimbili							Azimpur		Kushtia		Pokhara		Temeke		Muhimbili						Azimpur		Kushtia		Pokhara		Temeke		Muhimbili							Azimpur		Kushtia		Pokhara
	Tertiary		District		Tertiary		District		Tertiary							Tertiary		District		Tertiary		District		Tertiary						Tertiary		District		Tertiary		District		Tertiary							Tertiary		District		Tertiary
	Digital	Analog	Digital	Analog	Digital	Analog	Digital	Analog	Digital	Analog	Digital	Analog				Digital	Analog	Digital	Analog	Digital	Analog	Digital	Analog	Digital	Analog	Digital	Analog			Digital	Analog	Digital	Analog	Digital	Analog	Digital	Analog	Digital	Analog	Digital	Analog				Digital	Analog	Digital	Analog	Digital
1000 (n)	0	0		3		6	0	2	1	4	1	15			1000 (n)	0	0		1		5	0	0	2	4	2	10			0	0		1		5	0	4	0	7	0	17			1000 heaping ratio	*	*		0.5
751-999, 1001-1249 (n)	0	0		3		6	0	5	8	20	8	34			751-999, 1001-1249 (n)	1	0		2		4	0	3	3	7	4	16			0	0		3		8	0	6	7	18	7	35			1500 heaping ratio	*	*		2.18182
1000 heaping ratio	*	*		1		1	*	0.4	0.125	0.2	0.125	0.441176			1000 heaping ratio	0	*		0.5		1.25	*	0	0.666667	0.571429	0.5	0.625			*	*		0.333333		0.625	*	0.666667	0	0.388889	0	0.485714			2000 heaping ratio	*	0.196078		0.855835
heaped at 1000 (%)	*	*		50		50	*	28.5714	11.1111	16.6667	11.1111	30.6122			heaped at 1000 (%)	0	*		33.3333		55.5556	*	0	40	36.3636	33.3333	38.4615			*	*		25		38.4615	*	40	0	28	0	32.6923			2500 heaping ratio	1.70732	1.97273		1.30137
1500 (n)	0	0		6		5	0	11	3	14	3	36			1500 (n)	0	0		8		5	0	2	1	10	1	25			0	0		5		7	0	9	6	17	6	38			3000 heaping ratio	2.33769	1.63956		1.04862
1251-1499, 1501-1749 (n)	2	1		18		13	0	18	21	49	23	99			1251-1499, 1501-1749 (n)	0	1		11		10	0	4	6	18	6	44			1	1		14		17	0	17	19	44	20	93			3500 heaping ratio	1.94667	1.56863		1.33714
1500 heaping ratio	0	0		0.333333		0.384615	*	0.611111	0.142857	0.285714	0.130435	0.363636			1500 heaping ratio	*	0		0.727273		0.5	*	0.5	0.166667	0.555556	0.166667	0.568182			0	0		0.357143		0.411765	*	0.529412	0.315789	0.386364	0.3	0.408602			4000 heaping ratio	2	1.5		0.636364
heaped at 1500 (%)	0	0		25		27.7778	*	37.931	12.5	22.2222	11.5385	26.6667			heaped at 1500 (%)	*	0		42.1053		33.3333	*	33.3333	14.2857	35.7143	14.2857	36.2319			0	0		26.3158		29.1667	*	34.6154	24	27.8689	23.0769	29.0076			*Unable to calculate due to indeterminate/undefined value
2000 (n)	0	3		23		55	0	38	9	21	9	140			2000 (n)	4	2		22		44	0	44	8	19	12	131			0	3		20		50	0	35	11	22	11	130
1751-1999, 2001-2249 (n)	21	5		34		59	1	41	37	89	59	228			1751-1999, 2001-2249 (n)	70	17		38		47	0	28	22	47	92	177			18	1		27		63	1	40	31	95	50	226				Bangladesh				Nepal
2000 heaping ratio	0	0.6		0.676471		0.932203	0	0.926829	0.243243	0.235955	0.152542	0.614035			2000 heaping ratio	0.0571429	0.117647		0.578947		0.93617	*	1.57143	0.363636	0.404255	0.130435	0.740113			0	3		0.740741		0.793651	0	0.875	0.354839	0.231579	0.22	0.575221				Azimpur		Kushtia		Pokhara
heaped at 2000 (%)	0	37.5		40.3509		48.2456	0	48.1013	19.5652	19.0909	13.2353	38.0435			heaped at 2000 (%)	5.40541	10.5263		36.6667		48.3516	*	61.1111	26.6667	28.7879	11.5385	42.5325			0	75		42.5532		44.2478	0	46.6667	26.1905	18.8034	18.0328	36.5169				Tertiary		District		Regional
2500 (n)	18	55		73		268	6	206	11	45	35	647			2500 (n)	18	49		76		265	3	157	16	38	37	585			14	30		67		264	7	209	15	51	36	621				Digital	Analog	Digital	Analog	Digital
2251-2499, 2501-2749 (n)	140	31		95		303	3	297	45	130	188	856			2251-2499, 2501-2749 (n)	82	14		76		257	1	161	19	61	102	569			117	30		93		296	4	264	42	107	163	790			heaped at 1000 (%)	*	*		0.666667
2500 heaping ratio	0.128571	1.77419		0.768421		0.884488	2	0.693603	0.244444	0.346154	0.18617	0.755841			2500 heaping ratio	0.219512	3.5		1		1.03113	3	0.975155	0.842105	0.622951	0.362745	1.02812			0.119658	1		0.72043		0.891892	1.75	0.791667	0.357143	0.476636	0.220859	0.786076			heaped at 1500 (%)	*	*		1.68421
heaped at 2500 (%)	11.3924	63.9535		43.4524		46.9352	66.6667	40.9543	19.6429	25.7143	15.6951	43.0472			heaped at 2500 (%)	18	77.7778		50		50.7663	75	49.3711	45.7143	38.3838	26.6187	50.6932			10.687	50		41.875		47.1429	63.6364	44.186	26.3158	32.2785	18.0905	44.0113			heaped at 2000 (%)	*	0.280702		0.908696
3000 (n)	16	53		83		378	6	456	13	60	35	1030			3000 (n)	28	56		82		350	6	368	10	62	44	918			13	40		78		364	7	466	12	55	32	1003			heaped at 2500 (%)	1.58	1.21616		1.15068
2751-2999, 3001-3249 (n)	179	45		121		409	11	503	92	176	282	1254			2751-2999, 3001-3249 (n)	134	29		114		358	4	254	64	115	202	870			139	25		77		375	6	481	88	189	233	1147			heaped at 3000 (%)	2.10648	1.2182		1.02828
3000 heaping ratio	0.0893855	1.17778		0.68595		0.924205	0.545455	0.906561	0.141304	0.340909	0.124113	0.821372			3000 heaping ratio	0.208955	1.93103		0.719298		0.977654	1.5	1.44882	0.15625	0.53913	0.217822	1.05517			0.0935252	1.6		1.01299		0.970667	1.16667	0.968815	0.136364	0.291005	0.137339	0.874455			heaped at 3500 (%)	1.81609	1.21324		1.1662
heaped at 3000 (%)	8.20513	54.0816		40.6863		48.0305	35.2941	47.5495	12.381	25.4237	11.041	45.0963			heaped at 3000 (%)	17.284	65.8824		41.8367		49.435	60	59.164	13.5135	35.0282	17.8862	51.3423			8.55263	61.5385		50.3226		49.2558	53.8462	49.208	12	22.541	12.0755	46.6512			heaped at 4000 (%)	1.83333	1.2		0.733333
3500 (n)	6	17		30		185	7	331	11	42	24	605			3500 (n)	8	15		36		187	5	275	13	47	26	560			3	13		24		183	7	339	12	45	22	604			*Unable to calculate due to indeterminate/undefined value
3251-3499, 3501-3749 (n)	73	16		39		188	11	435	61	171	145	849			3251-3499, 3501-3749 (n)	50	9		35		177	7	250	39	108	96	579			59	9		29		169	8	406	59	160	126	773			< 0.80	OR	>1.20	Poor
3500 heaping ratio	0.0821918	1.0625		0.769231		0.984043	0.636364	0.76092	0.180328	0.245614	0.165517	0.712603			3500 heaping ratio	0.16	1.66667		1.02857		1.0565	0.714286	1.1	0.333333	0.435185	0.270833	0.967185			0.0508475	1.44444		0.827586		1.08284	0.875	0.834975	0.20339	0.28125	0.174603	0.781371			0.80 to 0.84	OR	1.16 to 1.20	Moderate
heaped at 3500 (%)	7.59494	51.5152		43.4783		49.5979	38.8889	43.2115	15.2778	19.7183	14.2012	41.6094			heaped at 3500 (%)	13.7931	62.5		50.7042		51.3736	41.6667	52.381	25	30.3226	21.3115	49.1659			4.83871	59.0909		45.283		51.9886	46.6667	45.5034	16.9014	21.9512	14.8649	43.8635			0.85 to 0.89	OR	1.11 to 1.15	Good
4000 (n)	1	3		4		14	5	61	4	9	10	91			4000 (n)	1	3		4		16	3	56	5	9	9	88			1	1		1		12	4	58	8	8	13	80			0.90 to 0.94	OR	1.06 to 1.10	Very Good
3751-3999, 4001-4249 (n)	10	3		7		36	1	96	22	47	33	189			3751-3999, 4001-4249 (n)	5	2		11		37	1	82	13	42	19	174			6	2		5		30	1	95	21	46	28	178			0.95 to 0.99	OR	1.00 to 1.05	Excellent
4000 heaping ratio	0.1	1		0.571429		0.388889	5	0.635417	0.181818	0.191489	0.30303	0.481481			4000 heaping ratio	0.2	1.5		0.363636		0.432432	3	0.682927	0.384615	0.214286	0.473684	0.505747			0.166667	0.5		0.2		0.4	4	0.610526	0.380952	0.173913	0.464286	0.449438
heaped at 4000 (%)	9.09091	50		36.3636		28	83.3333	38.8535	15.3846	16.0714	23.2558	32.5			heaped at 4000 (%)	16.6667	60		26.6667		30.1887	75	40.5797	27.7778	17.6471	32.1429	33.5878			14.2857	33.3333		16.6667		28.5714	80	37.9085	27.5862	14.8148	31.7073	31.0078
Total birth weights (n)	479	260		544		2313	51	2552	354	915	884	6584			Total birth weights (n)	412	220		518		2043	30	1714	234	605	676	5100			383	178		444		2203	46	2464	343	899	772	6190
Total birth weights heaped (%)	8.76827	50.3846		41.1765		39.6022	47.0588	43.8088	14.9718	21.8579	13.4615	39.3226			Total birth weights heaped (%)	14.3204	56.8182		44.4015		42.7313	56.6667	53.1505	24.7863	31.9008	19.8225	45.7255			8.09399	48.8764		44.1441		40.3087	56.5217	45.901	19.242	23.4705	15.9326	40.5977
[truncated: 19 more columns]
