# Supplementary material for: Birthweight: EN-BIRTH multi-country validation study
Source: BMC Pregnancy Childbirth. 2021 Mar 26;21(Suppl 1):240. doi: 10.1186/s12884-020-03355-3 (PMC7995711; doi:10.1186/s12884-020-03355-3)
Supplement: Supplementary file 22 — Additional file 22. EN-BIRTH birthweight heaping index. [file 12884_2020_3355_MOESM22_ESM.xlsx]

## Sheet: 22. Heaping Index_Overall
Supplement: Every Newborn BIRTH multi-country validation study: informing measurement of coverage and quality of maternal and newborn care
Birthweight: EN-BIRTH multi-country validation study
Additional File 22. EN-BIRTH birthweight heaping index
Heaping ratio was defined as the number of babies with birth weights of a specific value (e.g. 2500g) relative to the number of babies within 500g range of this value, exclusive of this value (e.g. 2250-2499/ 2501-2749).
Proportion heaped at a specific birthweight was calculated as the number of babies with a specific birth weight divided by the number of babies within 500g range of this value, inclusive of this value.
For observed birth weights, only plausible values were included. For surveys and registers, "Don't know" and "Not recorded/Not readable" responses were excluded.
Results for Total not pooled. See Table 4 for pooled results.
a) OBSERVATION								b) SURVEY								c) REGISTER
	Bangladesh		Nepal	Tanzania		All sites			Bangladesh		Nepal	Tanzania		All sites			Bangladesh		Nepal	Tanzania		All sites
	Azimpur	Kushtia	Pokhara	Temeke	Muhimbili				Azimpur	Kushtia	Pokhara	Temeke	Muhimbili				Azimpur	Kushtia	Pokhara	Temeke	Muhimbili
	Tertiary	District	Regional	Regional	National				Tertiary	District	Regional	Regional	National				Tertiary	District	Regional	Regional	National
1000 (n)	0	4	10	4	20	38		1000 (n)	0	4	8	0	13	25		1000 (n)	0	2	10	6	28	46
751-999, 1001-1249 (n)	42	47	51	47	105	124		751-999, 1001-1249 (n)	11	13	15	12	40	55		751-999, 1001-1249 (n)	46	50	55	53	103	123
1000 heaping ratio	0	0.0851064	0.196078	0.0851064	0.190476	0.306452		1000 heaping ratio	0	0.307692	0.533333	0	0.325	0.454545		1000 heaping ratio	0	0.04	0.181818	0.113208	0.271845	0.373984
heaped at 1000 (%)	0	7.84314	16.3934	7.84314	16	23.4568		heaped at 1000 (%)	0	23.5294	34.7826	0	24.5283	31.25		heaped at 1000 (%)	0	3.84615	15.3846	10.1695	21.374	27.2189
1500 (n)	0	16	23	25	54	118		1500 (n)	0	20	15	3	37	75		1500 (n)	1	12	25	21	73	132
1251-1499, 1501-1749 (n)	121	149	138	149	237	334		1251-1499, 1501-1749 (n)	45	69	61	51	109	163		1251-1499, 1501-1749 (n)	108	126	131	139	224	312
1500 heaping ratio	0	0.107383	0.166667	0.167785	0.227848	0.353293		1500 heaping ratio	0	0.289855	0.245902	0.0588235	0.33945	0.460123		1500 heaping ratio	0.00925926	0.0952381	0.19084	0.151079	0.325893	0.423077
heaped at 1500 (%)	0	9.69697	14.2857	14.3678	18.5567	26.1062		heaped at 1500 (%)	0	22.4719	19.7368	5.55556	25.3425	31.5126		heaped at 1500 (%)	0.917431	8.69565	16.0256	13.125	24.5791	29.7297
2000 (n)	9	86	192	92	78	457		2000 (n)	29	81	165	108	70	453		2000 (n)	9	81	166	98	90	444
1751-1999, 2001-2249 (n)	372	367	398	367	464	836		1751-1999, 2001-2249 (n)	467	253	278	241	291	862		1751-1999, 2001-2249 (n)	320	331	383	348	445	779
2000 heaping ratio	0.0241935	0.234332	0.482412	0.250681	0.168103	0.546651		2000 heaping ratio	0.0620985	0.320158	0.593525	0.448133	0.24055	0.525522		2000 heaping ratio	0.028125	0.244713	0.43342	0.281609	0.202247	0.569961
heaped at 2000 (%)	2.3622	18.9845	32.5424	20.0436	14.3911	35.3442		heaped at 2000 (%)	5.84677	24.2515	37.246	30.9456	19.3906	34.4487		heaped at 2000 (%)	2.73556	19.6602	30.2368	21.9731	16.8224	36.3042
2500 (n)	175	238	750	546	140	1849		2500 (n)	198	273	753	419	130	1773		2500 (n)	109	199	720	547	154	1729
2251-2499, 2501-2749 (n)	1559	1267	1757	1641	1330	3446		2251-2499, 2501-2749 (n)	950	860	1312	950	831	2291		2251-2499, 2501-2749 (n)	1361	1145	1666	1542	1248	3122
2500 heaping ratio	0.112251	0.187845	0.426864	0.332724	0.105263	0.536564		2500 heaping ratio	0.208421	0.317442	0.573933	0.441053	0.156438	0.773898		2500 heaping ratio	0.0800882	0.173799	0.432173	0.354734	0.123397	0.553812
heaped at 2500 (%)	10.0923	15.814	29.9162	24.9657	9.52381	34.9197		heaped at 2500 (%)	17.2474	24.0953	36.4649	30.6063	13.5276	43.627		heaped at 2500 (%)	7.41497	14.8065	30.176	26.1848	10.9843	35.6421
3000 (n)	189	374	1095	1068	201	2927		3000 (n)	239	383	1032	924	200	2778		3000 (n)	132	316	1060	1153	213	2874
2751-2999, 3001-3249 (n)	3100	2844	3297	3265	3073	5003		2751-2999, 3001-3249 (n)	2218	1960	2428	2182	2082	3710		2751-2999, 3001-3249 (n)	2738	2524	3016	2979	2821	4546
3000 heaping ratio	0.0609677	0.131505	0.33212	0.327106	0.0654084	0.585049		3000 heaping ratio	0.107755	0.195408	0.425041	0.423465	0.0960615	0.748787		3000 heaping ratio	0.0482104	0.125198	0.351459	0.387043	0.0755051	0.632204
heaped at 3000 (%)	5.74643	11.6221	24.9317	24.648	6.13928	36.9105		heaped at 3000 (%)	9.72731	16.3466	29.8266	29.7489	8.76424	42.8175		heaped at 3000 (%)	4.5993	11.1268	26.0059	27.9042	7.02044	38.7332
3500 (n)	64	126	502	832	144	1668		3500 (n)	93	175	553	731	175	1727		3500 (n)	43	102	485	829	157	1616
3251-3499, 3501-3749 (n)	2135	2083	2241	2381	2275	3011		3251-3499, 3501-3749 (n)	1462	1457	1620	1625	1553	2153		3251-3499, 3501-3749 (n)	1997	1964	2093	2239	2158	2815
3500 heaping ratio	0.0299766	0.0604897	0.224007	0.349433	0.0632967	0.553969		3500 heaping ratio	0.0636115	0.12011	0.341358	0.449846	0.112685	0.802137		3500 heaping ratio	0.0215323	0.0519348	0.231725	0.370255	0.0727525	0.574067
heaped at 3500 (%)	2.91041	5.70394	18.3011	25.8948	5.95287	35.6486		heaped at 3500 (%)	5.98071	10.723	25.4487	31.0272	10.1273	44.5103		heaped at 3500 (%)	2.10784	4.93708	18.813	27.0209	6.78186	36.4703
4000 (n)	10	23	53	138	42	266		4000 (n)	17	32	57	132	49	287		4000 (n)	4	15	44	138	50	251
3751-3999, 4001-4249 (n)	597	590	615	637	632	727		3751-3999, 4001-4249 (n)	523	525	539	549	550	634		3751-3999, 4001-4249 (n)	592	587	609	634	627	713
4000 heaping ratio	0.0167504	0.0389831	0.0861789	0.216641	0.0664557	0.365887		4000 heaping ratio	0.0325048	0.0609524	0.105751	0.240437	0.0890909	0.452681		4000 heaping ratio	0.00675676	0.0255537	0.0722496	0.217666	0.0797448	0.352034
heaped at 4000 (%)	1.64745	3.75204	7.93413	17.8065	6.23145	26.7875		heaped at 4000 (%)	3.14815	5.74506	9.56376	19.3833	8.1803	31.1618		heaped at 4000 (%)	0.671141	2.49169	6.73813	17.8756	7.38552	26.0373
Total birth weights (n)	2881	2275	7169	6552	3546	22423		Total birth weights (n)	2495	2121	6512	4475	2514	18117		Total birth weights (n)	2195	1767	6761	6478	3584	20791
Total birth weights heaped (%)	15.5849	38.3297	36.7555	41.7735	19.6842	32.9617		Total birth weights heaped (%)	23.2064	45.9689	39.7727	52.4469	27.7645	39.681		Total birth weights heaped (%)	13.6219	41.1998	37.2874	43.6246	22.0703	34.462
Disaggregated by Scale type:
a) Observation
	Bangladesh				Nepal		Tanzania				All sites
	Azimpur		Kushtia		Pokhara		Temeke		Muhimbili
	Tertiary		District		Regional		Regional		National
	Digital	Analog	Digital	Analog	Digital	Analog	Digital	Analog	Digital	Analog	Digital	Analog
1000 (n)	0	0		4		10	0	4	2	18	2	36
751-999, 1001-1249 (n)	0	1		8		16	0	11	19	69	19	105
1000 heaping ratio	*	0		0.5		0.625	*	0.363636	0.105263	0.26087	0.105263	0.342857
heaped at 1000 (%)	*	0		33.3333		38.4615	*	26.6667	9.52381	20.6897	9.52381	25.5319
1500 (n)	0	0		16		23	1	24	11	43	12	106
1251-1499, 1501-1749 (n)	5	2		52		33	0	47	65	130	70	264
1500 heaping ratio	0	0		0.307692		0.69697	-	0.510638	0.169231	0.330769	0.171429	0.401515
heaped at 1500 (%)	0	0		23.5294		41.0714	100	33.8028	14.4737	24.8555	14.6341	28.6486
2000 (n)	2	7		86		192	1	91	16	62	19	438
1751-1999, 2001-2249 (n)	85	20		144		172	2	109	89	215	176	660
2000 heaping ratio	0.0235294	0.35		0.597222		1.11628	0.5	0.834862	0.179775	0.288372	0.107955	0.663636
heaped at 2000 (%)	2.29885	25.9259		37.3913		52.7473	33.3333	45.5	15.2381	22.3827	9.74359	39.8907
2500 (n)	50	125		238		750	6	540	19	121	75	1774
2251-2499, 2501-2749 (n)	626	117		396		974	12	802	140	379	778	2668
2500 heaping ratio	0.0798722	1.06838		0.60101		0.770021	0.5	0.673317	0.135714	0.319261	0.096401	0.664918
heaped at 2500 (%)	7.39645	51.6529		37.5394		43.5035	33.3333	40.2385	11.9497	24.2	8.7925	39.937
3000 (n)	54	135		374		1095	15	1053	49	152	118	2809
2751-2999, 3001-3249 (n)	902	138		570		1377	31	1223	276	486	1209	3794
3000 heaping ratio	0.059867	0.978261		0.65614		0.795207	0.483871	0.860998	0.177536	0.312757	0.0976013	0.74038
heaped at 3000 (%)	5.64854	49.4505		39.6186		44.2961	32.6087	46.2654	15.0769	23.8245	8.89224	42.5413
3500 (n)	13	51		126		502	18	813	30	114	61	1606
3251-3499, 3501-3749 (n)	295	52		172		678	31	1163	200	420	526	2485
3500 heaping ratio	0.0440678	0.980769		0.732558		0.740413	0.580645	0.699054	0.15	0.271429	0.11597	0.646278
heaped at 3500 (%)	4.22078	49.5146		42.2819		42.5424	36.7347	41.1437	13.0435	21.3483	10.3918	39.2569
4000 (n)	3	7		23		53	5	133	13	29	21	245
3751-3999, 4001-4249 (n)	44	9		54		119	8	269	63	161	115	612
4000 heaping ratio	0.0681818	0.777778		0.425926		0.445378	0.625	0.494424	0.206349	0.180124	0.182609	0.400327
heaped at 4000 (%)	6.38298	43.75		29.8701		30.814	38.4615	33.0846	17.1053	15.2632	15.4412	28.5881
Total birth weights (n)	2140	741		2275		7169	133	6418	1037	2509	3310	19112
Total birth weights heaped (%)	5.74766	43.9946		38.3297		36.7555	34.5865	41.9134	13.5969	22.2001	9.36556	37.0448
- Undefined (n/0)
* Indeterminate (0/0)
b) Survey
	Bangladesh				Nepal		Tanzania				Total
	Azimpur		Kushtia		Pokhara		Temeke		Muhimbili
	Tertiary		District		Tertiary		District		Tertiary
	Digital	Analog	Digital	Analog	Digital	Analog	Digital	Analog	Digital	Analog	Digital	Analog
1000 (n)	0	0		2		8	0	0	4	9	4	19
751-999, 1001-1249 (n)	2	0		5		9	0	3	10	22	12	39
1000 heaping ratio	0	*		0.4		0.888889	*	0	0.4	0.409091	0.333333	0.487179
heaped at 1000 (%)	0	*		28.5714		47.0588	*	0	28.5714	29.0323	25	32.7586
1500 (n)	0	0		18		15	0	3	9	27	9	63
1251-1499, 1501-1749 (n)	1	2		34		21	0	11	26	63	27	131
1500 heaping ratio	0	0		0.529412		0.714286	*	0.272727	0.346154	0.428571	0.333333	0.480916
heaped at 1500 (%)	0	0		34.6154		41.6667	*	21.4286	25.7143	30	25	32.4742
2000 (n)	19	8		81		162	2	101	15	51	36	403
1751-1999, 2001-2249 (n)	268	39		130		150	1	78	55	124	324	521
2000 heaping ratio	0.0708955	0.205128		0.623077		1.08	2	1.29487	0.272727	0.41129	0.111111	0.773512
heaped at 2000 (%)	6.62021	17.0213		38.3886		51.9231	66.6667	56.4246	21.4286	29.1429	10	43.6147
2500 (n)	77	121		272		743	5	406	28	99	110	1641
2251-2499, 2501-2749 (n)	378	57		311		850	2	386	78	193	458	1797
2500 heaping ratio	0.203704	2.12281		0.874598		0.874118	2.5	1.05181	0.358974	0.512953	0.240175	0.913189
heaped at 2500 (%)	16.9231	67.9775		46.6552		46.6416	71.4286	51.2626	26.4151	33.9041	19.3662	47.7312
3000 (n)	104	133		380		1006	11	899	51	141	166	2559
2751-2999, 3001-3249 (n)	663	111		418		1215	12	654	207	317	882	2715
3000 heaping ratio	0.156863	1.1982		0.909091		0.827984	0.916667	1.37462	0.246377	0.444795	0.188209	0.942541
heaped at 3000 (%)	13.5593	54.5082		47.619		45.2949	47.8261	57.888	19.7674	30.786	15.8397	48.521
3500 (n)	41	52		173		541	13	703	47	123	101	1592
3251-3499, 3501-3749 (n)	189	27		170		616	17	650	127	284	333	1747
3500 heaping ratio	0.216931	1.92593		1.01765		0.878247	0.764706	1.08154	0.370079	0.433099	0.303303	0.911276
heaped at 3500 (%)	17.8261	65.8228		50.4373		46.7589	43.3333	51.9586	27.0115	30.2211	23.2719	47.6789
4000 (n)	8	9		32		55	4	125	15	34	27	255
3751-3999, 4001-4249 (n)	37	7		60		126	6	207	49	126	92	526
4000 heaping ratio	0.216216	1.28571		0.533333		0.436508	0.666667	0.603865	0.306122	0.269841	0.293478	0.484791
heaped at 4000 (%)	17.7778	56.25		34.7826		30.3867	40	37.6506	23.4375	21.25	22.6891	32.6504
Total birthweights (n)	1858	628		2105		6363	74	4307	747	1683	2679	15086
Total birthweights heaped (%)	13.4553	51.7516		45.8432		39.8711	47.2973	52.5888	23.427	29.7089	17.1706	43.6961
- Undefined (n/0)
* Indeterminate (0/0)
c) Register
	Bangladesh				Nepal		Tanzania				Total
	Azimpur		Kushtia		Pokhara		Temeke		Muhimbili
	Tertiary		District		Tertiary		District		Tertiary
	Digital	Analog	Digital	Analog	Digital	Analog	Digital	Analog	Digital	Analog	Digital	Analog
1000 (n)	0	0		1		10	0	6	1	23	1	40
751-999, 1001-1249 (n)	0	0		7		22	0	11	17	57	17	97
1000 heaping ratio	*	*		0.142857		0.454545	*	0.545455	0.0588235	0.403509	0.0588235	0.412371
heaped at 1000 (%)	*	*		12.5		31.25	*	35.2941	5.55556	28.75	5.55556	29.1971
1500 (n)	0	0		11		25	1	19	16	49	17	104
1251-1499, 1501-1749 (n)	3	2		36		35	0	46	59	122	62	241
1500 heaping ratio	0	0		0.305556		0.714286	-	0.413043	0.271186	0.401639	0.274194	0.431535
heaped at 1500 (%)	0	0		23.4043		41.6667	100	29.2308	21.3333	28.655	21.519	30.1449
2000 (n)	1	7		80		164	0	92	22	64	23	407
1751-1999, 2001-2249 (n)	63	8		106		173	2	109	77	219	142	615
2000 heaping ratio	0.015873	0.875		0.754717		0.947977	0	0.844037	0.285714	0.292237	0.161972	0.661789
heaped at 2000 (%)	1.5625	46.6667		43.0108		48.6647	0	45.7711	22.2222	22.6148	13.9394	39.8239
2500 (n)	30	79		199		713	8	527	26	124	64	1642
2251-2499, 2501-2749 (n)	486	82		309		931	14	742	142	333	642	2397
2500 heaping ratio	0.0617284	0.963415		0.644013		0.765843	0.571429	0.710243	0.183099	0.372372	0.0996885	0.685023
heaped at 2500 (%)	5.81395	49.0683		39.1732		43.3698	36.3636	41.5288	15.4762	27.1335	9.06516	40.6536
3000 (n)	31	100		313		1050	17	1111	52	155	100	2729
2751-2999, 3001-3249 (n)	698	95		411		1253	26	1130	263	500	987	3389
3000 heaping ratio	0.0444126	1.05263		0.761557		0.837989	0.653846	0.983186	0.197719	0.31	0.101317	0.805252
heaped at 3000 (%)	4.2524	51.2821		43.232		45.5927	39.5349	49.5761	16.5079	23.6641	9.19963	44.6061
3500 (n)	7	36		101		482	18	794	32	118	57	1531
3251-3499, 3501-3749 (n)	250	41		131		594	26	1089	192	407	468	2262
3500 heaping ratio	0.028	0.878049		0.770992		0.811448	0.692308	0.729109	0.166667	0.289926	0.121795	0.676835
heaped at 3500 (%)	2.72374	46.7532		43.5345		44.7955	40.9091	42.1668	14.2857	22.4762	10.8571	40.3638
4000 (n)	1	3		15		44	5	130	20	30	26	222
3751-3999, 4001-4249 (n)	33	9		33		110	9	276	62	158	104	586
4000 heaping ratio	0.030303	0.333333		0.454545		0.4	0.555556	0.471014	0.322581	0.189873	0.25	0.37884
heaped at 4000 (%)	2.94118	25		31.25		28.5714	35.7143	32.0197	24.3902	15.9574	20	27.4752
Total birthweights (n)	1658	529		1757		6698	129	6183	1013	2458	2800	17631
Total birthweights heaped (%)	4.22195	42.7221		41.0359		37.3096	38.7597	43.846	16.9793	23.8405	10.4286	38.2451
